# Supplementary material for: Transcriptome Analysis in Spleen Reveals Differential Regulation of Response to Newcastle Disease Virus in Two Chicken Lines
Source: Sci Rep. 2018 Jan 19;8:1278. doi: 10.1038/s41598-018-19754-8 (PMC5775430; doi:10.1038/s41598-018-19754-8)
Supplement: Supplementary file 2 — Supplementary Table S2 [file 41598_2018_19754_MOESM2_ESM.xlsx]

## Sheet: FA vs LE CT 2dpi
Differentially expressed genes (|LFC|>1, FDR<0.05) for Fayoumi vs. Leghorn contrast in non-challenged chickens at 2dpi
Gene ID	Log2 (Fold Change)	P-Value	False Discovery Rate	Gene Name
ENSGALG00000037627	-10.5833	2.81e-91	4.88e-88
ENSGALG00000042455	-8.06064	2.04e-23	3.04e-21
ENSGALG00000033498	-7.99242	1.01e-113	2.82e-110
ENSGALG00000035020	-7.9222	3.58e-24	5.66e-22
ENSGALG00000038271	-7.86094	4.58e-22	6.36e-20
ENSGALG00000042870	-7.59145	1.78e-244	2.47e-240
ENSGALG00000033533	-7.52297	5.18e-19	5.58e-17
ENSGALG00000044228	-7.24422	8.06e-13	4.85e-11
ENSGALG00000039192	-6.94419	3.59e-42	1.51e-39
ENSGALG00000032229	-6.63596	6.12e-23	8.86e-21
ENSGALG00000039784	-6.60189	3.19e-13	2.04e-11
ENSGALG00000031351	-6.37812	5.2e-11	2.55e-09
ENSGALG00000043455	-6.26343	4.97e-10	1.97e-08
ENSGALG00000043965	-6.09209	7e-10	2.74e-08
ENSGALG00000013101	-5.83535	4.44e-61	4.75e-58
ENSGALG00000044662	-5.78821	2.17e-25	3.82e-23
ENSGALG00000046106	-5.64536	6.96e-26	1.26e-23
ENSGALG00000041020	-5.57432	2.95e-14	2.11e-12
ENSGALG00000041767	-5.1897	1.31e-08	4.21e-07
ENSGALG00000019030	-5.1122	6.45e-11	3.05e-09
ENSGALG00000046160	-5.078	3.25e-11	1.63e-09
ENSGALG00000042590	-5.06439	2.57e-26	4.77e-24
ENSGALG00000034563	-4.8317	1.84e-121	6.38e-118
ENSGALG00000043012	-4.7343	2.94e-15	2.45e-13
ENSGALG00000013659	-4.58848	3.78e-16	3.37e-14	NOX3
ENSGALG00000032715	-4.54151	1.01e-10	4.62e-09
ENSGALG00000046249	-4.49045	1.28e-14	9.71e-13
ENSGALG00000044555	-4.48428	5.35e-17	5.12e-15
ENSGALG00000035150	-4.4652	1.2e-23	1.81e-21
ENSGALG00000028653	-4.44494	8.62e-08	2.36e-06	C6orf163
ENSGALG00000044174	-4.35464	4.81e-36	1.56e-33
ENSGALG00000025822	-4.3339	1.18e-13	8.08e-12	CYP1B1
ENSGALG00000043158	-4.33307	3.08e-07	7.53e-06
ENSGALG00000044192	-4.2845	8.67e-23	1.23e-20
ENSGALG00000037001	-4.25293	1.05e-16	9.87e-15
ENSGALG00000029853	-4.23026	5.8e-10	2.27e-08
ENSGALG00000045837	-4.21377	2.98e-25	5.11e-23
ENSGALG00000012457	-4.20162	2.83e-14	2.04e-12	SSTR3
ENSGALG00000038995	-4.19937	2.49e-20	2.98e-18	GRIA4
ENSGALG00000036299	-4.16064	1.65e-45	8.19e-43
ENSGALG00000014966	-4.11837	5.18e-10	2.05e-08	HGD
ENSGALG00000043863	-4.08445	5.67e-11	2.76e-09
ENSGALG00000044880	-4.04393	1.22e-49	7.37e-47
ENSGALG00000044103	-4.02206	4.47e-20	5.21e-18
ENSGALG00000033577	-4.01001	4.12e-13	2.6e-11
ENSGALG00000000568	-3.95849	1.31e-16	1.22e-14
ENSGALG00000046331	-3.92524	4.48e-08	1.31e-06
ENSGALG00000045467	-3.90956	4.33e-19	4.7e-17
ENSGALG00000040195	-3.89889	1.13e-29	2.65e-27
ENSGALG00000023172	-3.8214	2.46e-34	6.99e-32
ENSGALG00000036217	-3.82104	1.88e-06	3.88e-05
ENSGALG00000029548	-3.81097	2.93e-18	3.08e-16
ENSGALG00000029975	-3.73423	1.33e-33	3.61e-31
ENSGALG00000044927	-3.69369	1.75e-37	6.1e-35
ENSGALG00000037387	-3.6602	1.08e-23	1.65e-21	CLSTN2
ENSGALG00000010901	-3.57823	1.23e-24	2.03e-22
ENSGALG00000040661	-3.5651	2.22e-15	1.88e-13
ENSGALG00000045156	-3.48969	5.14e-07	1.2e-05
ENSGALG00000044065	-3.43096	4.57e-47	2.35e-44
ENSGALG00000042509	-3.39214	1.46e-07	3.86e-06	NOXRED1
ENSGALG00000035235	-3.38396	1.71e-83	2.38e-80
ENSGALG00000029339	-3.36026	3.09e-07	7.53e-06
ENSGALG00000026396	-3.35173	1.03e-21	1.35e-19
ENSGALG00000016558	-3.32416	1.49e-14	1.13e-12	VEGFD
ENSGALG00000033824	-3.29726	3.01e-15	2.49e-13
ENSGALG00000039480	-3.26577	8.49e-11	3.91e-09
ENSGALG00000046609	-3.21971	4.01e-06	7.6e-05
ENSGALG00000026297	-3.21951	2.22e-19	2.44e-17
ENSGALG00000036058	-3.21028	1.01e-16	9.55e-15
ENSGALG00000023824	-3.16734	1.46e-22	2.05e-20
ENSGALG00000032617	-3.16329	2.62e-43	1.17e-40
ENSGALG00000030015	-3.15257	3.18e-39	1.23e-36
ENSGALG00000038641	-3.14297	9.09e-14	6.31e-12
ENSGALG00000007862	-3.12435	2.95e-17	2.95e-15	CNTN3
ENSGALG00000045342	-3.06996	7.77e-11	3.6e-09
ENSGALG00000000317	-3.02544	1.19e-11	6.35e-10	NEFM
ENSGALG00000029688	-3.02023	1.47e-42	6.38e-40
ENSGALG00000029826	-2.99284	1.98e-06	4.05e-05
ENSGALG00000038553	-2.98021	2.24e-06	4.51e-05
ENSGALG00000002507	-2.93378	1.07e-06	2.31e-05	MBL2
ENSGALG00000033964	-2.93168	3.05e-05	0.000470207
ENSGALG00000019325	-2.88955	5.3e-13	3.29e-11
ENSGALG00000036407	-2.87961	6.8e-22	9.09e-20
ENSGALG00000040884	-2.87415	4.87e-07	1.15e-05
ENSGALG00000010909	-2.83295	2.73e-14	1.99e-12	PRKG2
ENSGALG00000046599	-2.78626	1.71e-05	0.000277708
ENSGALG00000034990	-2.76091	4.16e-07	9.94e-06
ENSGALG00000045786	-2.75279	1.11e-06	2.38e-05
ENSGALG00000036670	-2.75218	4.87e-11	2.42e-09
ENSGALG00000031701	-2.73612	1.89e-06	3.9e-05
ENSGALG00000040798	-2.72895	1.23e-13	8.4e-12
ENSGALG00000046342	-2.72672	1.25e-09	4.74e-08
ENSGALG00000036989	-2.71543	1.86e-06	3.84e-05
ENSGALG00000046412	-2.69196	1.81e-10	7.81e-09
ENSGALG00000045876	-2.67968	2.7e-06	5.29e-05
ENSGALG00000012171	-2.67065	1.29e-27	2.65e-25	GPR39
ENSGALG00000031239	-2.6623	3.46e-05	0.000524165
ENSGALG00000043041	-2.66204	4.21e-16	3.72e-14	NRN1
ENSGALG00000039322	-2.64869	2.53e-24	4.05e-22	DDR2
ENSGALG00000032890	-2.63689	7.99e-13	4.83e-11
ENSGALG00000046043	-2.5933	5.99e-30	1.46e-27
ENSGALG00000027965	-2.58419	2e-15	1.7e-13	OPRL1
ENSGALG00000031155	-2.56836	2.18e-16	2e-14
ENSGALG00000032412	-2.56656	1.02e-06	2.2e-05
ENSGALG00000015055	-2.56519	3.05e-06	5.88e-05	SLC22A16
ENSGALG00000009929	-2.55709	1.84e-09	6.72e-08	SOST
ENSGALG00000007110	-2.54962	0.000384479	0.00414486
ENSGALG00000034168	-2.52157	1.97e-07	5.04e-06	WNT5A
ENSGALG00000041409	-2.5214	1.9e-37	6.44e-35
ENSGALG00000039054	-2.50223	1.96e-13	1.29e-11
ENSGALG00000046403	-2.49717	1.07e-05	0.000182406
ENSGALG00000033020	-2.4949	2.08e-07	5.28e-06
ENSGALG00000034726	-2.45919	2.33e-07	5.84e-06
ENSGALG00000040954	-2.42161	4.17e-05	0.000615528
ENSGALG00000036127	-2.4142	2.41e-15	2.03e-13
ENSGALG00000030886	-2.40617	1.5e-08	4.76e-07	PTGDS
ENSGALG00000038857	-2.40111	1.44e-12	8.47e-11
ENSGALG00000032574	-2.39079	7.92e-77	1e-73
ENSGALG00000030151	-2.33997	6.17e-11	2.94e-09	LUZP2
ENSGALG00000029002	-2.3398	0.00020249	0.0024029
ENSGALG00000038692	-2.33555	1.07e-14	8.22e-13
ENSGALG00000004695	-2.33404	2.3e-10	9.69e-09	ECM2
ENSGALG00000027536	-2.31292	2.04e-06	4.16e-05
ENSGALG00000015630	-2.30308	2.43e-09	8.67e-08	EDIL3
ENSGALG00000018557	-2.30125	1.73e-13	1.15e-11	SOD3
ENSGALG00000027353	-2.29199	1.11e-13	7.61e-12	C10orf71
ENSGALG00000030490	-2.28495	5.69e-18	5.9e-16
ENSGALG00000001288	-2.28414	3.46e-05	0.000524165	CFAP74
ENSGALG00000011579	-2.27742	5.48e-08	1.56e-06
ENSGALG00000033375	-2.27684	2.59e-84	3.99e-81
ENSGALG00000004526	-2.27344	2.8e-06	5.47e-05	TNR
ENSGALG00000035207	-2.26741	6.83e-08	1.91e-06	TDO2
ENSGALG00000043921	-2.25256	2.1e-06	4.25e-05
ENSGALG00000033561	-2.24157	8.61e-11	3.95e-09	DGKB
ENSGALG00000042954	-2.22937	9.22e-28	1.94e-25
ENSGALG00000040754	-2.22799	4.23e-08	1.24e-06
ENSGALG00000015737	-2.22567	0.000413261	0.00441617	NCAM2
ENSGALG00000038679	-2.22229	2.48e-05	0.000390627
ENSGALG00000016635	-2.21806	1.11e-17	1.13e-15	MXRA5
ENSGALG00000011792	-2.20827	0.000125124	0.00160251
ENSGALG00000034301	-2.20283	4.81e-08	1.4e-06
ENSGALG00000041791	-2.20026	7.51e-05	0.00103745	DPP6
ENSGALG00000040938	-2.17368	4.77e-07	1.13e-05	nlgn1
ENSGALG00000010853	-2.14128	7.05e-15	5.66e-13	C8B
ENSGALG00000029504	-2.13966	0.000455597	0.00479619
ENSGALG00000004665	-2.135	0.00397009	0.0279759	KPNA7
ENSGALG00000006186	-2.11953	0.000162122	0.00199544	RAD21L1
ENSGALG00000041805	-2.11186	0.000123282	0.00158078
ENSGALG00000045090	-2.11045	1.13e-05	0.000191998
ENSGALG00000035956	-2.09685	0.000359048	0.00392783
ENSGALG00000038975	-2.09296	1.44e-10	6.36e-09
ENSGALG00000029942	-2.08903	0.000415409	0.00442555
ENSGALG00000031305	-2.08848	6.76e-05	0.000942121	FAM13C
ENSGALG00000044153	-2.08749	0.00212471	0.0169587
ENSGALG00000000585	-2.08469	2.3e-06	4.59e-05	MYL4
ENSGALG00000008554	-2.08018	8.28e-16	7.19e-14	IL17REL
ENSGALG00000003076	-2.07723	8.05e-10	3.11e-08	TNFSF6
ENSGALG00000045980	-2.07669	1.73e-07	4.49e-06
ENSGALG00000034438	-2.07607	0.00152703	0.0128682	GNB3
ENSGALG00000012219	-2.06628	1.32e-26	2.48e-24	UNC5C
ENSGALG00000015438	-2.04986	3.03e-20	3.6e-18
ENSGALG00000027351	-2.04594	2.5e-05	0.000391574	LRRC71
ENSGALG00000036488	-2.0227	9.36e-08	2.55e-06
ENSGALG00000046332	-2.02221	2.3e-06	4.59e-05
ENSGALG00000041622	-2.02145	6.31e-07	1.45e-05
ENSGALG00000008701	-2.02143	1.15e-10	5.17e-09	XDH
ENSGALG00000005503	-2.01843	1.84e-38	6.73e-36	WFDC1
ENSGALG00000035694	-2.0163	9.84e-07	2.14e-05
ENSGALG00000032482	-2.01517	5.54e-06	9.98e-05
ENSGALG00000034868	-1.99163	7.02e-07	1.58e-05	otokeratin
ENSGALG00000011294	-1.9825	3.92e-05	0.000583296	THRB
ENSGALG00000013414	-1.97568	0.00536446	0.0354468	PDLIM3
ENSGALG00000006407	-1.97347	1.86e-11	9.61e-10
ENSGALG00000000314	-1.97293	2.04e-10	8.7e-09	NEFL
ENSGALG00000033758	-1.97272	2.04e-10	8.7e-09
ENSGALG00000010950	-1.97065	6.99e-06	0.000123731	PPP4R4
ENSGALG00000040463	-1.96561	4.16e-06	7.85e-05	CABP7
ENSGALG00000030039	-1.95675	0.00035497	0.00389318
ENSGALG00000008548	-1.9299	5.14e-22	7.07e-20	MDH1B
ENSGALG00000031245	-1.92398	0.001228	0.0108002
ENSGALG00000031090	-1.9229	2.28e-13	1.48e-11
ENSGALG00000030866	-1.92242	1.49e-27	3e-25	CPQ
ENSGALG00000035820	-1.92192	6.11e-06	0.000108863
ENSGALG00000010881	-1.9213	6.66e-11	3.14e-09	ASB2
ENSGALG00000037889	-1.91958	1.5e-05	0.000246927	PTPRT
ENSGALG00000008666	-1.90816	5.06e-11	2.49e-09	CTLA4
ENSGALG00000039354	-1.90688	9.15e-06	0.000158358
ENSGALG00000000818	-1.90417	0.000714014	0.00694327	LRRC32
ENSGALG00000001951	-1.89897	8.07e-27	1.58e-24
ENSGALG00000033619	-1.89031	0.000376525	0.00408765
ENSGALG00000029309	-1.88964	2.08e-09	7.57e-08	CHIR-B5
ENSGALG00000045468	-1.88595	0.00164861	0.013751
ENSGALG00000014603	-1.88265	2.02e-34	5.84e-32	C1S
ENSGALG00000032181	-1.87883	1.28e-15	1.1e-13	LRP4
ENSGALG00000044876	-1.8783	1.74e-10	7.54e-09
ENSGALG00000043750	-1.87114	1.05e-14	8.1e-13
ENSGALG00000044196	-1.86712	6.27e-08	1.77e-06
ENSGALG00000014695	-1.86649	9.51e-08	2.59e-06	CLCN1
ENSGALG00000029863	-1.86483	3.84e-05	0.000573452	PHYHIPL
ENSGALG00000041266	-1.86432	0.00263755	0.0200707	CNN1
ENSGALG00000037202	-1.85894	4.36e-14	3.09e-12
ENSGALG00000003015	-1.85781	1.23e-05	0.000208239	SERPINF1
ENSGALG00000010379	-1.85361	7.75e-05	0.00106331	SNCA
ENSGALG00000019663	-1.84943	4.58e-13	2.87e-11	ACBD7
ENSGALG00000037822	-1.84756	1.37e-05	0.000229556
ENSGALG00000016975	-1.84027	2.87e-06	5.58e-05	KCTD4
ENSGALG00000014337	-1.83763	1.1e-05	0.000186544	NWD2
ENSGALG00000041028	-1.83236	0.00431423	0.0299005
ENSGALG00000025941	-1.83049	5.96e-11	2.86e-09	RGS20
ENSGALG00000017378	-1.82919	2.81e-12	1.61e-10	CRTAC1
ENSGALG00000004777	-1.82911	2.09e-19	2.33e-17	AIFM2
ENSGALG00000041959	-1.82862	0.00109998	0.00989816
ENSGALG00000014233	-1.82734	0.00693489	0.0433501	FBLN1
ENSGALG00000011663	-1.82408	0.000125278	0.001603	FNDC1
ENSGALG00000007118	-1.81699	1.83e-07	4.71e-06
ENSGALG00000045323	-1.81554	6.9e-07	1.56e-05
ENSGALG00000033198	-1.81135	2.02e-07	5.16e-06	MYO5C
ENSGALG00000044139	-1.81132	1.6e-06	3.35e-05
ENSGALG00000006638	-1.80087	3.48e-09	1.22e-07	GRIK4
ENSGALG00000043355	-1.80014	0.000246718	0.00284722	CELSR1
ENSGALG00000019716	-1.79937	0.00397998	0.0280107	KRT20
ENSGALG00000042961	-1.79898	1.41e-21	1.83e-19
ENSGALG00000033843	-1.78551	1.1e-06	2.38e-05
ENSGALG00000043386	-1.77331	1.53e-06	3.2e-05	PEX5L
ENSGALG00000038771	-1.76606	0.000700444	0.00683173	TECRL
ENSGALG00000010009	-1.76492	1.5e-06	3.15e-05	TTC29
ENSGALG00000004096	-1.76123	1.23e-06	2.63e-05
ENSGALG00000032997	-1.76064	1.48e-48	8.58e-46	EMILIN2
ENSGALG00000017271	-1.75138	3.8e-05	0.000569311	ANO2
ENSGALG00000020615	-1.72591	0.000147339	0.00184453	STK32C
ENSGALG00000043353	-1.72102	9.1e-05	0.00122011
ENSGALG00000032750	-1.71422	3.89e-10	1.58e-08
ENSGALG00000011088	-1.71147	6.19e-36	1.91e-33	GSKIP
ENSGALG00000010490	-1.70296	0.00311902	0.0231157	DPYSL4
ENSGALG00000038789	-1.7	1.22e-06	2.6e-05	CLIC3
ENSGALG00000026359	-1.69288	1.71e-08	5.38e-07	SERTAD4
ENSGALG00000007525	-1.68714	0.000146157	0.00183204
ENSGALG00000011205	-1.68701	7.28e-10	2.84e-08	SMOC2
ENSGALG00000020386	-1.68374	0.000320055	0.00354382	BDKRB1
ENSGALG00000038923	-1.68128	0.000950833	0.00879093
ENSGALG00000032653	-1.67913	3.84e-10	1.56e-08
ENSGALG00000011301	-1.67036	1.08e-27	2.24e-25	LRRC40
ENSGALG00000039113	-1.66747	2.52e-06	4.97e-05
ENSGALG00000010337	-1.66365	2.23e-05	0.00035312	GPR149
ENSGALG00000044380	-1.66331	0.00384807	0.0272977
ENSGALG00000005419	-1.6557	0.00207825	0.016674	ERC2
ENSGALG00000020679	-1.65102	4.25e-05	0.000625548
ENSGALG00000006473	-1.65054	1.47e-05	0.000243953	PLXNA4
ENSGALG00000042103	-1.63937	8.2e-07	1.81e-05	C11orf96
ENSGALG00000020316	-1.63613	5.53e-22	7.53e-20	IL13RA2
ENSGALG00000033720	-1.63259	1.25e-07	3.34e-06	CA7
ENSGALG00000006819	-1.63104	4.33e-06	8.14e-05
ENSGALG00000035588	-1.62353	2.72e-07	6.75e-06
ENSGALG00000027793	-1.62066	1.13e-06	2.41e-05	SCN9A
ENSGALG00000004758	-1.61744	0.00138248	0.0119471	KCNB1
ENSGALG00000016580	-1.61672	0.00262168	0.0199829	SCARA5
ENSGALG00000011963	-1.61214	2.81e-06	5.48e-05	PRDM5
ENSGALG00000031780	-1.61187	0.000607723	0.00608423
ENSGALG00000035559	-1.61015	6.78e-07	1.54e-05	MAPK8IP2
ENSGALG00000043934	-1.60801	0.00076659	0.00734658
ENSGALG00000007680	-1.60545	0.00219231	0.0173784	ENKUR
ENSGALG00000005120	-1.60345	2.89e-07	7.11e-06
ENSGALG00000031990	-1.60101	0.00179298	0.0147341
ENSGALG00000028016	-1.60054	8.9e-05	0.00119828
ENSGALG00000032245	-1.59775	7.69e-06	0.000135696
ENSGALG00000033371	-1.59312	4.94e-14	3.48e-12
ENSGALG00000045726	-1.59035	0.00353525	0.0255332
ENSGALG00000017184	-1.58435	1.03e-10	4.68e-09	MMP7
ENSGALG00000014840	-1.5834	0.00168131	0.0139817	C6
ENSGALG00000030562	-1.58253	0.000580133	0.00586293
ENSGALG00000044979	-1.58219	0.00229817	0.018063
ENSGALG00000013703	-1.58174	4.63e-06	8.61e-05	FAM69C
ENSGALG00000036565	-1.58027	4.02e-05	0.000597568
ENSGALG00000044709	-1.57791	3.73e-12	2.1e-10
ENSGALG00000011511	-1.56838	8.65e-27	1.67e-24	CKB
ENSGALG00000006379	-1.56683	0.00810846	0.0486372	SHH
ENSGALG00000035110	-1.55779	1.4e-08	4.47e-07
ENSGALG00000037711	-1.55703	3.13e-08	9.35e-07
ENSGALG00000005462	-1.55565	0.00253703	0.0194894	ZP4
ENSGALG00000042992	-1.54613	0.000114592	0.00148681
ENSGALG00000034631	-1.5417	5.29e-08	1.52e-06
ENSGALG00000016837	-1.54079	0.000936415	0.0086858	MYO16
ENSGALG00000000584	-1.53332	2.41e-12	1.39e-10
ENSGALG00000015662	-1.53302	2.17e-11	1.1e-09	LIPI
ENSGALG00000036535	-1.53122	0.000100961	0.00133234
ENSGALG00000033688	-1.5285	0.000105089	0.00138027
ENSGALG00000042627	-1.52767	0.00646795	0.0410405
ENSGALG00000001768	-1.51877	1.03e-08	3.39e-07	TENM2
ENSGALG00000005601	-1.51251	0.000742217	0.00714661
ENSGALG00000030083	-1.51176	0.000130855	0.00166669
ENSGALG00000006526	-1.51025	1.34e-08	4.29e-07	PLXNB1
ENSGALG00000015253	-1.49938	5.31e-15	4.32e-13	COL8A1
ENSGALG00000023521	-1.49913	0.000851275	0.00799818	ADRA2A
ENSGALG00000011684	-1.49326	2.34e-09	8.44e-08	STAP1
ENSGALG00000038792	-1.49081	4.6e-06	8.56e-05
ENSGALG00000042519	-1.49011	6.18e-26	1.13e-23
ENSGALG00000034639	-1.48628	0.000722469	0.00700588
ENSGALG00000036210	-1.48251	0.00351726	0.0254269
ENSGALG00000036042	-1.48059	0.00367149	0.0262849
ENSGALG00000016797	-1.47612	0.000372977	0.00405547	FHL2
ENSGALG00000019061	-1.47023	0.00233496	0.0182695
ENSGALG00000012802	-1.46859	1.06e-10	4.77e-09	F13A1
ENSGALG00000044389	-1.46696	4.16e-06	7.85e-05
ENSGALG00000000461	-1.46515	4.36e-05	0.000639098	MRC2
ENSGALG00000031100	-1.45869	0.00585863	0.0379898	CHIR-A2
ENSGALG00000006629	-1.45494	3.9e-06	7.41e-05	RBP4
ENSGALG00000001370	-1.45156	0.00011779	0.00151978	ADAMTS8
ENSGALG00000043727	-1.44983	0.00811038	0.0486372	NR4A1
ENSGALG00000037876	-1.44911	0.000162791	0.0020019
ENSGALG00000020561	-1.43634	1.18e-07	3.15e-06
ENSGALG00000010769	-1.4312	1.87e-08	5.83e-07	HPGD
ENSGALG00000012103	-1.43116	0.00220817	0.0174941	CCDC73
ENSGALG00000043506	-1.4279	2.66e-09	9.46e-08	NMB
ENSGALG00000030799	-1.42765	0.00240514	0.018661
ENSGALG00000029469	-1.42622	0.000910179	0.00849419
ENSGALG00000015708	-1.42611	2.93e-12	1.67e-10	FGFR3
ENSGALG00000014650	-1.42586	0.00148095	0.0125636	POLR3G
ENSGALG00000045305	-1.42283	5.34e-06	9.7e-05
ENSGALG00000033925	-1.42265	1.81e-13	1.2e-11	C4orf48
ENSGALG00000043415	-1.41998	0.00206622	0.0165966
ENSGALG00000032444	-1.41768	4.93e-06	9.06e-05
ENSGALG00000027960	-1.4113	0.000948056	0.00877694	GRPR
ENSGALG00000044449	-1.39912	3.49e-05	0.00052611
ENSGALG00000032132	-1.3961	0.00211231	0.0169039
ENSGALG00000007014	-1.39492	1.31e-05	0.000219847
ENSGALG00000009355	-1.39371	0.000588149	0.0059267	CLDN11
ENSGALG00000010152	-1.38067	1.86e-17	1.87e-15	TSPAN8
ENSGALG00000012538	-1.37845	0.000253343	0.00290946	NR4A2
ENSGALG00000040182	-1.37324	3.26e-05	0.000497107	GAMT
ENSGALG00000008656	-1.37204	1.3e-10	5.76e-09	ICOS
ENSGALG00000034220	-1.37121	6.19e-05	0.000870965
ENSGALG00000037777	-1.37049	0.00184746	0.015128	MSC
ENSGALG00000040371	-1.36578	5.01e-23	7.33e-21	CD59
ENSGALG00000028612	-1.36329	3e-05	0.000464083
ENSGALG00000011145	-1.36278	7.81e-08	2.17e-06	TRIL
ENSGALG00000008901	-1.35228	1.27e-05	0.000213259	FP
ENSGALG00000034289	-1.35123	2.76e-06	5.4e-05	SLC41A3
ENSGALG00000013548	-1.35053	4.21e-07	1e-05	GZMA
ENSGALG00000009564	-1.35003	8.29e-07	1.83e-05	METTL8
ENSGALG00000040648	-1.3492	0.00155768	0.013071	RGS11
ENSGALG00000012156	-1.34342	1.68e-10	7.31e-09	DPP10
ENSGALG00000013568	-1.34273	0.000935443	0.00868331	NR4A3
ENSGALG00000039943	-1.34203	0.00769036	0.0468502
ENSGALG00000006728	-1.34053	0.00213773	0.0170527
ENSGALG00000004631	-1.34035	0.000133838	0.00170313	DRAXIN
ENSGALG00000014463	-1.33606	0.00772474	0.0469567	ACTN2
ENSGALG00000003135	-1.33571	3.89e-07	9.36e-06	ANK3
ENSGALG00000029264	-1.33347	2.61e-05	0.000408698	PI15
ENSGALG00000005517	-1.32857	2.76e-07	6.84e-06	KIF9
ENSGALG00000044422	-1.32403	0.00100707	0.00922492
ENSGALG00000043426	-1.32376	0.00803566	0.0483811
ENSGALG00000042830	-1.32348	7.43e-15	5.9e-13
ENSGALG00000007732	-1.32329	9.93e-07	2.16e-05	RTN4R
ENSGALG00000001347	-1.32079	0.00253716	0.0194894	LHX6
ENSGALG00000042607	-1.31825	1.57e-05	0.000258498	RSPO3
ENSGALG00000039602	-1.31773	0.00137106	0.0118558
ENSGALG00000023437	-1.31764	4.28e-09	1.46e-07	NQO1
ENSGALG00000041961	-1.31557	0.000778187	0.0074372
ENSGALG00000007594	-1.31462	3.36e-05	0.000511083	ASB12
ENSGALG00000036316	-1.31242	0.00313611	0.0231991
ENSGALG00000010762	-1.31003	0.000153237	0.00190123	OPN3
ENSGALG00000045229	-1.30984	0.00504018	0.0337371
ENSGALG00000044671	-1.30982	7.47e-08	2.08e-06
ENSGALG00000001702	-1.30632	1.1e-18	1.17e-16	EXOC3L1
ENSGALG00000014843	-1.30084	9.11e-05	0.00122011	TPD52L1
ENSGALG00000013940	-1.29974	0.00147813	0.0125537	LNX1
ENSGALG00000014659	-1.29897	2.24e-09	8.08e-08
ENSGALG00000040055	-1.29451	0.000181619	0.00220225
ENSGALG00000016969	-1.29426	1.11e-06	2.38e-05
ENSGALG00000001531	-1.28991	7.67e-05	0.00105643	FN3K
ENSGALG00000030876	-1.28843	0.00359315	0.0258306
ENSGALG00000045139	-1.28682	3.27e-07	7.97e-06
ENSGALG00000034616	-1.28554	4.47e-05	0.000650898	INHBA
ENSGALG00000001153	-1.28554	5.59e-05	0.000795237	AUTS2
ENSGALG00000044553	-1.28462	3.96e-07	9.51e-06
ENSGALG00000045955	-1.28308	0.000415611	0.00442555
ENSGALG00000029298	-1.273	3.8e-08	1.12e-06	F5
ENSGALG00000002893	-1.27133	0.000882127	0.00826013	STC2
ENSGALG00000034673	-1.26969	1.17e-08	3.81e-07	HTRA3
ENSGALG00000032723	-1.2689	5.9e-07	1.36e-05	ANKRD13B
ENSGALG00000044424	-1.2684	1.47e-05	0.000243953
ENSGALG00000034349	-1.26463	9.15e-13	5.48e-11
ENSGALG00000039902	-1.26283	2.29e-08	7.02e-07
ENSGALG00000004334	-1.26265	3.67e-05	0.000550429	MYLK3
ENSGALG00000032041	-1.26045	0.00134551	0.0116712
ENSGALG00000019866	-1.2599	0.00611766	0.0392842	PFN4
ENSGALG00000015150	-1.25967	0.00809492	0.0485905	RORB
ENSGALG00000032784	-1.25799	0.00325116	0.0239671
ENSGALG00000005404	-1.25394	7.86e-05	0.00107424	LRTM1
ENSGALG00000003642	-1.25002	2.04e-06	4.16e-05	PDGF-A
ENSGALG00000013117	-1.24865	4.88e-10	1.94e-08	PIK3C2G
ENSGALG00000044818	-1.24796	0.00495038	0.0333934
ENSGALG00000041970	-1.24383	5.11e-06	9.36e-05
ENSGALG00000037674	-1.24324	0.000147845	0.00184753
ENSGALG00000046138	-1.24283	0.00129247	0.0112603
ENSGALG00000009400	-1.24252	6.22e-08	1.76e-06	SLC8A3
ENSGALG00000004199	-1.23899	0.000532979	0.00546589	TMEM184A
ENSGALG00000040120	-1.2337	0.000106852	0.00139945
ENSGALG00000004294	-1.23248	7.5e-07	1.67e-05
ENSGALG00000027374	-1.23081	0.000554011	0.00564823	KLF9
ENSGALG00000011469	-1.22764	1.33e-07	3.53e-06	IGFBP2
ENSGALG00000033159	-1.22478	5.06e-05	0.000724733
ENSGALG00000002789	-1.22427	0.000264738	0.00300555
ENSGALG00000026373	-1.22409	7.73e-05	0.00106214	KCNJ8
ENSGALG00000023818	-1.22391	0.00178668	0.0146909
ENSGALG00000030700	-1.22319	0.000101222	0.00133452
ENSGALG00000016607	-1.21837	0.000231703	0.00269887	CLCN4
ENSGALG00000027415	-1.21764	0.000196498	0.00233979	GRIN2C
ENSGALG00000008150	-1.21135	1.72e-07	4.46e-06	RASAL1
ENSGALG00000007268	-1.20853	0.00183934	0.0150793
ENSGALG00000007121	-1.20806	0.000434078	0.00460103	TNFSF8
ENSGALG00000001407	-1.20719	2.35e-05	0.000371063	ADAMTS15
ENSGALG00000014640	-1.20607	0.000809744	0.00769118
ENSGALG00000045987	-1.20527	0.00306925	0.0227955
ENSGALG00000000394	-1.19963	0.00299221	0.0223068	SLC6A17
ENSGALG00000035466	-1.19816	0.000441865	0.00467287
ENSGALG00000005923	-1.19399	0.00664333	0.0419426
ENSGALG00000005217	-1.19021	5.03e-05	0.000721716	MOGAT1
ENSGALG00000006054	-1.1879	0.00038401	0.00414486	CALCA
ENSGALG00000026215	-1.1871	0.00399239	0.0280476	CCDC177
ENSGALG00000037138	-1.18672	0.00169743	0.0140852
ENSGALG00000010663	-1.18379	1.47e-13	9.87e-12	TTC8
ENSGALG00000045656	-1.18132	1.2e-06	2.56e-05
ENSGALG00000004428	-1.1739	1.67e-07	4.34e-06
ENSGALG00000044232	-1.1727	0.00828021	0.0494464
ENSGALG00000007917	-1.17267	0.0047839	0.0324912	LAMB4
ENSGALG00000011078	-1.16165	3.61e-23	5.33e-21
ENSGALG00000029921	-1.16157	1.13e-10	5.08e-09	CSRP2
ENSGALG00000043256	-1.15956	0.000246895	0.00284722
ENSGALG00000046650	-1.15907	0.00450011	0.0310494
ENSGALG00000000497	-1.15872	0.00226592	0.0178499
ENSGALG00000032818	-1.15601	0.00470928	0.0320628
ENSGALG00000004448	-1.15455	0.000557268	0.00567727	BRINP2
ENSGALG00000042929	-1.15301	5.42e-06	9.83e-05
ENSGALG00000043931	-1.15151	0.000380878	0.00411561
ENSGALG00000029424	-1.14595	4.53e-08	1.32e-06	JPH3
ENSGALG00000044062	-1.14375	8.3e-09	2.75e-07
ENSGALG00000044987	-1.14079	0.000103767	0.00136678
ENSGALG00000033883	-1.14025	0.00115075	0.0102243
ENSGALG00000006456	-1.13705	0.00409228	0.0286625	C16orf45
ENSGALG00000040447	-1.13476	0.000202862	0.00240527	CDCP1
ENSGALG00000033429	-1.13231	5.82e-05	0.000824973
ENSGALG00000023904	-1.12851	0.000500457	0.00518982	FIBIN
ENSGALG00000007332	-1.12788	4.65e-06	8.62e-05	PRICKLE2
ENSGALG00000039990	-1.12322	2.63e-06	5.16e-05	TNC
ENSGALG00000015615	-1.1221	0.00146635	0.0124703	DOK7
ENSGALG00000011990	-1.12005	1.07e-05	0.000182491	USP53
ENSGALG00000036189	-1.11842	3.08e-10	1.27e-08	angiopoietin-2B
ENSGALG00000022586	-1.11601	0.00106368	0.00964181	HPX
ENSGALG00000043632	-1.11483	0.000292671	0.0032851
ENSGALG00000038504	-1.11411	0.00038087	0.00411561	MID1
ENSGALG00000034101	-1.112	2.99e-05	0.000463422	FZD5
ENSGALG00000009360	-1.11112	5.86e-11	2.82e-09	CAPN2
ENSGALG00000009027	-1.11112	0.00546845	0.0359629	ST6GALNAC3
ENSGALG00000014730	-1.11003	8.12e-05	0.00110734	ELOVL7
ENSGALG00000033729	-1.10917	0.000337238	0.00372517
ENSGALG00000011250	-1.10878	0.00667329	0.0420744	ASIC4
ENSGALG00000005808	-1.1084	0.000226976	0.0026527	KREMEN1
ENSGALG00000029868	-1.10409	0.000618055	0.00617877
ENSGALG00000004612	-1.10293	2.36e-25	4.09e-23	MTHFR
ENSGALG00000015519	-1.10234	9.26e-05	0.00123653	ROBO2
ENSGALG00000036925	-1.10229	2.09e-10	8.86e-09
ENSGALG00000011068	-1.10157	0.0011355	0.0101212	COBLL1
ENSGALG00000043947	-1.10122	0.000359944	0.00393222
ENSGALG00000009530	-1.10122	0.00103299	0.00943127	PDZRN4
ENSGALG00000041817	-1.09937	0.0064551	0.0409776
ENSGALG00000034303	-1.09861	0.000176654	0.00215071	C1orf115
ENSGALG00000044047	-1.09845	3.22e-06	6.21e-05
ENSGALG00000012691	-1.09817	0.00336303	0.0245445	ALDH1L2
ENSGALG00000039939	-1.09778	0.000213768	0.00251952
ENSGALG00000040241	-1.09772	0.000653391	0.00645769	NTRK3
ENSGALG00000007608	-1.09615	7.24e-15	5.78e-13	ARHGEF9
ENSGALG00000036759	-1.0961	0.000692975	0.00677662
ENSGALG00000016902	-1.09563	9.13e-06	0.000158351	GPC5
ENSGALG00000009567	-1.09456	1.46e-06	3.08e-05	TLL1
ENSGALG00000006421	-1.09296	0.00268806	0.0204116	SLC16A12
ENSGALG00000005554	-1.0928	6.37e-13	3.92e-11	ADIPOQ
ENSGALG00000044756	-1.09179	0.00455807	0.0313022
ENSGALG00000009403	-1.08759	0.00792441	0.0478875	GRK5
ENSGALG00000012082	-1.08657	8.85e-12	4.79e-10	FAIM
ENSGALG00000033256	-1.08511	5.13e-06	9.36e-05
ENSGALG00000031929	-1.08487	0.000414654	0.00442552
ENSGALG00000035662	-1.08442	4.16e-05	0.000615524
ENSGALG00000012570	-1.08368	9.74e-10	3.7e-08	TANC1
ENSGALG00000026011	-1.08352	3.01e-05	0.000464597	GALR1
ENSGALG00000009021	-1.07928	2.96e-08	8.94e-07	ST6GALNAC5
ENSGALG00000027010	-1.07915	0.00692766	0.0433244
ENSGALG00000008776	-1.07181	0.00262568	0.0199926
ENSGALG00000041187	-1.06933	0.00141737	0.0121654
ENSGALG00000037721	-1.06923	5.78e-07	1.34e-05
ENSGALG00000000894	-1.0647	0.00276372	0.020929	APCDD1
ENSGALG00000036711	-1.06446	4.63e-15	3.78e-13	S100A11
ENSGALG00000013929	-1.06311	4.05e-07	9.71e-06	PDGFRA
ENSGALG00000035504	-1.06181	4.12e-10	1.65e-08	ER81
ENSGALG00000017005	-1.06116	1.94e-06	4e-05	CAB39L
ENSGALG00000039329	-1.05636	0.00231756	0.0181435
ENSGALG00000045940	-1.05444	8.18e-12	4.48e-10	NUGGC
ENSGALG00000035691	-1.05224	0.000140446	0.0017726
ENSGALG00000046673	-1.05133	0.00748965	0.0459092
ENSGALG00000004155	-1.04994	0.00209723	0.0168069	MYOM3
ENSGALG00000032239	-1.04893	3.68e-09	1.28e-07	GCHFR
ENSGALG00000009510	-1.04793	4.91e-08	1.42e-06	PIGH
ENSGALG00000045847	-1.0406	0.00428943	0.0297583	GRXCR2
ENSGALG00000006563	-1.03576	5.05e-20	5.84e-18	SEMA3D
ENSGALG00000004814	-1.03524	0.00120628	0.0106564	RHPN2
ENSGALG00000012357	-1.03475	0.00505251	0.0337808	CXCR4
ENSGALG00000037479	-1.02948	0.000283386	0.00319378
ENSGALG00000008599	-1.02597	0.00317028	0.0234082
ENSGALG00000029760	-1.02555	4.89e-06	9.01e-05	NRBP2
ENSGALG00000008437	-1.0235	1.38e-07	3.65e-06	NET1
ENSGALG00000016055	-1.02164	0.00565378	0.0369145	KCNJ15
ENSGALG00000041212	-1.00817	0.00496302	0.0334275
ENSGALG00000002407	-1.00787	0.00639825	0.0406725	HYDIN
ENSGALG00000013865	-1.00579	2.71e-07	6.74e-06
ENSGALG00000003590	-1.00572	0.000502573	0.00520464	C17orf58
ENSGALG00000029182	-1.00397	2.59e-07	6.46e-06
ENSGALG00000000136	-1.00196	0.00416042	0.0290227	Blec2
ENSGALG00000006375	-1.00101	0.00384757	0.0272977
ENSGALG00000011811	-1.00101	2.08e-05	0.000332706	SYNE2
ENSGALG00000026033	1.00054	0.00716774	0.0443693	SYT2
ENSGALG00000005617	1.00328	1.52e-06	3.19e-05	NTHL1
ENSGALG00000000438	1.0035	3.25e-06	6.25e-05	ERMP1
ENSGALG00000045962	1.00358	0.00102551	0.00936916
ENSGALG00000011798	1.00473	1.43e-10	6.33e-09	HEBP1
ENSGALG00000028336	1.00477	9.68e-15	7.52e-13	MED10
ENSGALG00000008844	1.00868	2.17e-14	1.61e-12	SLC31A1
ENSGALG00000020688	1.00913	0.000528546	0.00543473
ENSGALG00000037920	1.01722	1.22e-11	6.47e-10
ENSGALG00000045776	1.01766	8.76e-06	0.000152933	CPN2
ENSGALG00000015902	1.01833	3.31e-07	8.05e-06
ENSGALG00000042030	1.01857	0.0012777	0.0111596
ENSGALG00000001889	1.02035	3.47e-16	3.11e-14	CARD9
ENSGALG00000043930	1.02105	0.000754825	0.00725706	TIGD3
ENSGALG00000002118	1.02291	3.64e-05	0.000545753	KCNMB1
ENSGALG00000015148	1.0258	3.62e-05	0.000544469	ANXA1
ENSGALG00000004637	1.02591	1.77e-14	1.33e-12
ENSGALG00000007713	1.02749	4.59e-16	4.04e-14
ENSGALG00000009680	1.03089	8.85e-06	0.000153852	PAQR7
ENSGALG00000027462	1.03262	3.84e-10	1.56e-08	P3H4
ENSGALG00000016486	1.03294	1.41e-12	8.28e-11	HS1BP3
ENSGALG00000038820	1.03415	1.69e-05	0.000274651
ENSGALG00000036919	1.03451	3.32e-06	6.37e-05
ENSGALG00000036512	1.03538	0.00113313	0.010113
ENSGALG00000006719	1.04033	0.00555833	0.0364161	GNAZ
ENSGALG00000009870	1.04261	8.48e-11	3.91e-09	IL15
ENSGALG00000038581	1.04456	6.33e-07	1.45e-05
ENSGALG00000010940	1.04661	1.25e-06	2.66e-05	ACSS3
ENSGALG00000038582	1.04837	2.51e-08	7.68e-07
ENSGALG00000009269	1.05451	8.67e-15	6.77e-13	PTGR2
ENSGALG00000003636	1.05527	0.000551782	0.00563569	FBLIM1
ENSGALG00000011740	1.05674	0.00434427	0.0300687	MGP
ENSGALG00000029547	1.05737	5.27e-06	9.58e-05
ENSGALG00000002515	1.0611	0.000178107	0.00216533	OLFM1
ENSGALG00000040131	1.06431	3.1e-16	2.79e-14	CAMKK2
ENSGALG00000045302	1.07077	4.49e-07	1.07e-05
ENSGALG00000040644	1.07541	8.63e-08	2.36e-06	C8G
ENSGALG00000034756	1.08206	0.00424531	0.0295407
ENSGALG00000044865	1.08275	0.00017675	0.00215071
ENSGALG00000009995	1.08482	2.29e-07	5.77e-06	AKAP6
ENSGALG00000033874	1.09036	0.00119235	0.0105467
ENSGALG00000030341	1.09167	0.00398511	0.0280107
ENSGALG00000010258	1.0937	4.58e-07	1.09e-05	LTBP2
ENSGALG00000031854	1.09538	0.00123542	0.0108406
ENSGALG00000037079	1.10465	0.00218851	0.0173582
ENSGALG00000034018	1.10547	4.14e-07	9.9e-06
ENSGALG00000030380	1.10659	6.03e-06	0.000107777
ENSGALG00000034504	1.1082	0.0071782	0.0444115
ENSGALG00000001603	1.10908	2.97e-08	8.94e-07	NARF
ENSGALG00000000824	1.10925	0.000349301	0.00383706
ENSGALG00000014166	1.10963	6.49e-18	6.68e-16	TSPO
ENSGALG00000030247	1.11015	0.00110816	0.00995411	TMOD4
ENSGALG00000029472	1.11355	3.95e-13	2.52e-11	CHIR-IG1-5
ENSGALG00000013001	1.11451	0.000406854	0.00436238	CTNND2
ENSGALG00000008911	1.11455	2.35e-07	5.88e-06	RNF208
ENSGALG00000046535	1.11547	0.00346845	0.0251948
ENSGALG00000038905	1.11859	0.00155608	0.0130654
ENSGALG00000046077	1.12322	0.000515421	0.00531328
ENSGALG00000009826	1.12395	1.24e-10	5.55e-09	CLGN
ENSGALG00000027375	1.12598	3.88e-11	1.93e-09	NR2C2AP
ENSGALG00000043756	1.12684	1.27e-05	0.00021372	PEX11G
ENSGALG00000006983	1.13123	0.000539383	0.00552341	DNTT
ENSGALG00000007447	1.13403	2.03e-10	8.7e-09	TUBB1
ENSGALG00000004436	1.14149	3.75e-08	1.11e-06
ENSGALG00000030407	1.14706	1.41e-09	5.26e-08	IL6R
ENSGALG00000042573	1.14934	0.00684611	0.0429497
ENSGALG00000010716	1.15108	1.11e-20	1.36e-18	AGA
ENSGALG00000034397	1.15453	1.53e-07	4.04e-06
ENSGALG00000030746	1.15637	1.02e-07	2.76e-06
ENSGALG00000038853	1.16057	2.82e-14	2.04e-12	GAA
ENSGALG00000003196	1.1614	1.81e-20	2.19e-18
ENSGALG00000016693	1.16317	1.99e-12	1.15e-10
ENSGALG00000010703	1.1647	9.16e-09	3.02e-07	C14orf159
ENSGALG00000020745	1.1668	0.00362596	0.026026	RHO
ENSGALG00000034746	1.16687	1.46e-06	3.08e-05
ENSGALG00000040114	1.16834	4.54e-06	8.49e-05	PTPRZ1
ENSGALG00000038343	1.16978	0.00805717	0.0484476	HIST2H2AA4
ENSGALG00000042661	1.17255	0.00031222	0.00347089	MVB12A
ENSGALG00000031631	1.17324	1.33e-09	5.01e-08	SDHAF4
ENSGALG00000015303	1.18141	3.83e-09	1.32e-07	LACE1
ENSGALG00000016478	1.18274	6.57e-05	0.000918324	MATN3
ENSGALG00000037518	1.18308	3.03e-06	5.87e-05
ENSGALG00000011109	1.18667	5.96e-05	0.000843576	MAPK10
ENSGALG00000009830	1.1877	0.000148155	0.00184974
ENSGALG00000032740	1.18909	0.000790403	0.00754358	HOXB7
ENSGALG00000029035	1.19439	0.00386003	0.0273375
ENSGALG00000023506	1.19488	1.77e-05	0.00028695
ENSGALG00000035366	1.19505	0.000296953	0.00332779
ENSGALG00000045316	1.19925	1.51e-05	0.000249139
ENSGALG00000037675	1.20283	2.02e-10	8.7e-09	COL14A1
ENSGALG00000021451	1.20297	7.64e-10	2.97e-08
ENSGALG00000006325	1.21013	0.000149592	0.00186267
ENSGALG00000012080	1.21149	5.57e-15	4.5e-13
ENSGALG00000042285	1.21192	0.00190778	0.0155016
ENSGALG00000032820	1.21297	0.000150056	0.00186677
ENSGALG00000000226	1.21402	3.01e-05	0.000464597	TMEM9
ENSGALG00000011419	1.21682	2.27e-06	4.55e-05	DUSP4
ENSGALG00000043551	1.21778	0.000379638	0.00411181
ENSGALG00000045525	1.22169	6.49e-05	0.000909503
ENSGALG00000012872	1.22268	0.00106283	0.00964042
ENSGALG00000032162	1.22506	9.3e-14	6.43e-12
ENSGALG00000038000	1.23032	1.66e-11	8.61e-10	CX3CR1
ENSGALG00000007723	1.2326	8.52e-10	3.26e-08
ENSGALG00000016283	1.23445	1.56e-05	0.000255786	BEND6
ENSGALG00000040367	1.24069	2.1e-09	7.62e-08	P2RY14
ENSGALG00000002679	1.24136	4.7e-12	2.62e-10	GLT1D1
ENSGALG00000015419	1.24256	4.96e-05	0.000714474	PENK
ENSGALG00000038879	1.24294	6e-11	2.86e-09
ENSGALG00000028982	1.24422	4.59e-06	8.56e-05
ENSGALG00000021025	1.24598	8.67e-05	0.00117399
ENSGALG00000006992	1.24825	6.51e-05	0.000911707	MMP9
ENSGALG00000024357	1.2589	0.00757786	0.0463885
ENSGALG00000026553	1.25963	0.00719341	0.0444661
ENSGALG00000044619	1.26212	1.83e-05	0.000296086
ENSGALG00000040221	1.26406	0.000315065	0.00349691
ENSGALG00000006236	1.26441	8.29e-08	2.28e-06	TPH1
ENSGALG00000013723	1.2648	1.87e-05	0.000301752	OASL
ENSGALG00000044252	1.26604	0.00109476	0.00986558
ENSGALG00000012074	1.27578	2.4e-07	6.01e-06	ALPK1
ENSGALG00000012200	1.27641	0.00262298	0.0199829	GCH1
ENSGALG00000004508	1.27689	0.00160576	0.0134177	EYA2
ENSGALG00000013234	1.28518	0.00079601	0.00758666	HAPLN2
ENSGALG00000014528	1.29283	0.000452862	0.00477464	ENO2
ENSGALG00000043298	1.2929	0.000145373	0.0018265
ENSGALG00000031784	1.29512	3.58e-06	6.83e-05
ENSGALG00000046293	1.29565	3.84e-05	0.000573452
ENSGALG00000029485	1.29735	8.03e-24	1.24e-21
ENSGALG00000029808	1.29841	0.0007187	0.00698396
ENSGALG00000030653	1.30234	7.79e-05	0.00106664
ENSGALG00000038087	1.3026	0.000591511	0.00594334	CACNG3
ENSGALG00000024272	1.30344	0.000315951	0.00350395	S100A8
ENSGALG00000010932	1.30387	3.4e-14	2.42e-12
ENSGALG00000033547	1.30479	0.00191715	0.0155589
ENSGALG00000003972	1.30581	0.00137043	0.0118558	FAXDC2
ENSGALG00000029566	1.30634	1.87e-05	0.000302353
ENSGALG00000026491	1.31487	3.14e-05	0.000482592	TMEM17
ENSGALG00000042411	1.31568	7.62e-08	2.12e-06
ENSGALG00000014501	1.31687	0.00111914	0.010001	FGFBP2
ENSGALG00000016724	1.31743	3.53e-09	1.23e-07	RGN
ENSGALG00000008226	1.32051	1.91e-21	2.41e-19	NIF3L1
ENSGALG00000041512	1.32094	0.000111459	0.0014543
ENSGALG00000009050	1.33094	8.47e-10	3.25e-08	CAPN3
ENSGALG00000006306	1.33188	0.000210228	0.00248413	UROC1
ENSGALG00000026572	1.3325	3.34e-11	1.67e-09	RGS5
ENSGALG00000026613	1.34066	0.00359131	0.0258306
ENSGALG00000009452	1.34104	8.31e-06	0.000145632	GALNT16
ENSGALG00000023787	1.34519	5.3e-05	0.000756791
ENSGALG00000003361	1.34545	3.04e-06	5.88e-05
ENSGALG00000002150	1.34857	0.000175738	0.00214216
ENSGALG00000009959	1.34871	0.000532407	0.00546405
ENSGALG00000015812	1.35182	3.19e-10	1.31e-08	SMIM8
ENSGALG00000040619	1.3531	3.23e-05	0.000494495	BAAT
ENSGALG00000015020	1.35469	1.79e-07	4.61e-06	TMEM171
ENSGALG00000014624	1.35629	0.000153713	0.00190544	CERS3
ENSGALG00000022440	1.35645	5.63e-07	1.31e-05	EVA1B
ENSGALG00000009107	1.36619	1.66e-10	7.27e-09	NRXN1
ENSGALG00000012287	1.36642	1.6e-06	3.35e-05	ATP5S
ENSGALG00000016142	1.36768	4.83e-07	1.14e-05
ENSGALG00000019552	1.37403	0.000117343	0.0015161	SERPINB2
ENSGALG00000044018	1.37443	1.13e-07	3.03e-06
ENSGALG00000037189	1.3774	3.69e-06	7.03e-05
ENSGALG00000040950	1.38107	0.000852057	0.00800012
ENSGALG00000035924	1.38341	0.00298534	0.0222794
ENSGALG00000003677	1.38438	5.62e-07	1.3e-05	NTNG2
ENSGALG00000028659	1.38684	1.65e-16	1.52e-14
ENSGALG00000042767	1.38943	4.14e-17	4.02e-15	LPAR2
ENSGALG00000013604	1.39219	0.00500419	0.0335805	VIP
ENSGALG00000038559	1.39485	5.58e-16	4.88e-14	CD8A
ENSGALG00000041854	1.39886	3.32e-05	0.000506006
ENSGALG00000032889	1.39974	0.00151194	0.012772	RBFOX3
ENSGALG00000002112	1.40506	6.33e-14	4.44e-12	CSF3R
ENSGALG00000004290	1.4078	0.00292213	0.0219254	ANGPTL1
ENSGALG00000002623	1.40833	0.000742638	0.00714661	PCOLCE2
ENSGALG00000044490	1.41225	2.81e-06	5.48e-05
ENSGALG00000000920	1.42021	0.00291099	0.0218655	CGN
ENSGALG00000014997	1.42077	1.53e-08	4.85e-07	PLA1A
ENSGALG00000011356	1.42387	0.00657871	0.0416292
ENSGALG00000046070	1.42426	0.00225397	0.0177911
ENSGALG00000033633	1.42616	0.000365665	0.00399158
ENSGALG00000000184	1.42918	0.000495308	0.00514287	SLC27A6
ENSGALG00000013575	1.42969	2.62e-09	9.34e-08
ENSGALG00000030719	1.43165	0.00108105	0.00978013
ENSGALG00000016668	1.44104	0.000253822	0.00291257
ENSGALG00000042748	1.44917	6.9e-05	0.000958017
ENSGALG00000005553	1.45203	4.5e-06	8.43e-05	NLGN3
ENSGALG00000046385	1.4574	1.1e-08	3.58e-07
ENSGALG00000012407	1.46603	0.00217522	0.0172923	LRP1B
ENSGALG00000026092	1.46765	2.7e-10	1.13e-08	HRH4
ENSGALG00000045535	1.46843	5.13e-06	9.36e-05
ENSGALG00000042068	1.47596	0.00770752	0.046893
ENSGALG00000004309	1.48167	1.17e-05	0.000197944	GDAP1L1
ENSGALG00000032676	1.48889	0.00111015	0.00995908
ENSGALG00000037319	1.49402	2.8e-08	8.52e-07
ENSGALG00000033886	1.5051	0.000675584	0.00663926
ENSGALG00000009803	1.50526	3.01e-08	9e-07	MGST2
ENSGALG00000017106	1.50932	5.08e-07	1.19e-05	ATP8A2
ENSGALG00000028983	1.51314	0.00246003	0.0190231
ENSGALG00000030652	1.51411	0.00295772	0.022097	TPBGL
ENSGALG00000042084	1.52049	0.00603144	0.0388562
ENSGALG00000016669	1.52125	0.000594305	0.0059671
ENSGALG00000044427	1.52286	1.69e-10	7.35e-09	MZB1
ENSGALG00000042611	1.5245	2.65e-10	1.11e-08
ENSGALG00000040493	1.52791	2.97e-13	1.91e-11	PTN
ENSGALG00000001734	1.5286	2.86e-07	7.06e-06
ENSGALG00000001912	1.54236	0.00774157	0.0470384
ENSGALG00000005022	1.54627	6.01e-05	0.000850107
ENSGALG00000040992	1.54712	0.000264123	0.00300102
ENSGALG00000042159	1.5501	2.47e-06	4.9e-05	SLITRK3
ENSGALG00000038589	1.55318	6.06e-09	2.04e-07	ABHD14B
ENSGALG00000012285	1.55587	0.00334205	0.0244299	BAIAP2L2
ENSGALG00000004849	1.56488	8.38e-15	6.58e-13	WSCD2
ENSGALG00000033600	1.5662	2.13e-06	4.32e-05
ENSGALG00000043275	1.5724	2.31e-06	4.61e-05
ENSGALG00000034806	1.57304	2.28e-06	4.56e-05
ENSGALG00000027292	1.57458	0.00012736	0.00162516	gga-mir-6669
ENSGALG00000028357	1.57754	6.23e-08	1.76e-06
ENSGALG00000046052	1.58517	5.27e-05	0.000753774
ENSGALG00000042782	1.58555	2.77e-05	0.000431914
ENSGALG00000009759	1.58559	5.86e-11	2.82e-09	SLC16A7
ENSGALG00000015080	1.58615	0.00493385	0.0332981	SLC24A2
ENSGALG00000032361	1.58975	5.77e-07	1.34e-05
ENSGALG00000037131	1.59306	1.62e-05	0.000264951
ENSGALG00000011227	1.59319	9.44e-05	0.00125599	CDS1
ENSGALG00000021158	1.59601	0.00355204	0.0256278	SLC7A9
ENSGALG00000013775	1.6042	0.00108468	0.00979682	CDH19
ENSGALG00000027707	1.61103	1.11e-12	6.55e-11	ESM1
ENSGALG00000044790	1.61971	4.9e-06	9.02e-05
ENSGALG00000000521	1.62214	0.001902	0.0154653	SPIRE2
ENSGALG00000043218	1.62411	0.0016633	0.0138485
ENSGALG00000035223	1.63141	5.86e-30	1.45e-27	NDUFA6
ENSGALG00000009017	1.6396	0.00250417	0.0193215	STEAP2
ENSGALG00000033014	1.64638	7.78e-06	0.000137096
ENSGALG00000043671	1.65388	1.66e-07	4.33e-06
ENSGALG00000046465	1.68049	0.00110127	0.00989861
ENSGALG00000014722	1.68636	2.32e-05	0.000366857
ENSGALG00000043831	1.69041	1.24e-08	4.02e-07	LRRC73
ENSGALG00000030930	1.69511	8.48e-12	4.62e-10
ENSGALG00000044353	1.69797	0.00325386	0.0239744
ENSGALG00000040773	1.69937	0.000157588	0.00194652	C9orf116
ENSGALG00000033229	1.70384	0.000301603	0.00337446
ENSGALG00000009920	1.70484	0.000562561	0.00571444	COCH
ENSGALG00000030107	1.7063	0.00425752	0.029596
ENSGALG00000028519	1.70974	0.00453969	0.031245	CCR10
ENSGALG00000002466	1.71677	4.43e-10	1.78e-08	SLC2A5
ENSGALG00000002551	1.72031	7.21e-09	2.41e-07	CFAP70
ENSGALG00000009346	1.72158	2.13e-43	9.84e-41	HN1L
ENSGALG00000007408	1.73001	5.01e-13	3.12e-11
ENSGALG00000045327	1.73276	1.4e-08	4.47e-07
ENSGALG00000014585	1.74013	6.66e-30	1.59e-27
ENSGALG00000010664	1.7457	5.13e-06	9.36e-05	KIF26B
ENSGALG00000030626	1.74821	2.7e-35	8.15e-33	FZD6
ENSGALG00000038177	1.75163	1.57e-16	1.45e-14
ENSGALG00000034792	1.75185	8.17e-06	0.000143336
ENSGALG00000011894	1.7524	8.78e-25	1.49e-22
ENSGALG00000015307	1.75442	2.31e-14	1.7e-12	ABI3BP
ENSGALG00000017863	1.76784	0.00013759	0.00174448	SNORA3
ENSGALG00000033584	1.76943	2.81e-14	2.04e-12
ENSGALG00000011202	1.78132	0.00349655	0.0253385	COLQ
ENSGALG00000032028	1.78259	2.04e-13	1.34e-11	SERTM1
ENSGALG00000002671	1.80168	0.000735577	0.00710325	TMEM132D
ENSGALG00000045728	1.81489	0.00313701	0.0231991
ENSGALG00000016992	1.81604	0.00015178	0.00188653	HTR2A
ENSGALG00000044922	1.81626	0.000920802	0.00857605
ENSGALG00000044585	1.82623	0.00688673	0.0431266
ENSGALG00000046645	1.8288	3.33e-10	1.37e-08
ENSGALG00000011897	1.83857	1.31e-44	6.3e-42	SMDT1
ENSGALG00000033116	1.84262	8.32e-22	1.1e-19
ENSGALG00000031037	1.86342	9.55e-27	1.82e-24
ENSGALG00000031792	1.86902	6.69e-07	1.53e-05
ENSGALG00000037214	1.87697	6.02e-05	0.000850495
ENSGALG00000044275	1.88394	0.000246898	0.00284722
ENSGALG00000016945	1.88688	2.56e-21	3.17e-19	LECT1
ENSGALG00000031101	1.8897	5.2e-12	2.88e-10
ENSGALG00000014975	1.89778	3.86e-05	0.000575633	DRD5
ENSGALG00000016464	1.90108	0.000380578	0.00411561	VSNL1
ENSGALG00000045085	1.9074	5.27e-09	1.79e-07
ENSGALG00000028238	1.91929	5.81e-07	1.34e-05
ENSGALG00000035292	1.92859	0.00207237	0.0166364
ENSGALG00000042468	1.93309	9.14e-26	1.63e-23
ENSGALG00000037149	1.93789	0.00197625	0.0159482
ENSGALG00000034458	1.95605	9.21e-06	0.000159163	S100A1
ENSGALG00000040222	1.96448	0.000293985	0.00329719
ENSGALG00000038257	1.96788	5.86e-09	1.98e-07
ENSGALG00000017183	1.97513	8.19e-15	6.46e-13	MMP13
ENSGALG00000008552	1.98107	2.45e-06	4.87e-05	MAL
ENSGALG00000039268	1.98288	2.66e-07	6.62e-06
ENSGALG00000038590	1.99023	3.75e-24	5.86e-22
ENSGALG00000046624	1.99105	0.000165553	0.00202869
ENSGALG00000030900	1.99149	6.26e-34	1.74e-31	NCMAP
ENSGALG00000003814	1.99324	0.00208466	0.0167158
ENSGALG00000006189	1.99392	8.44e-07	1.86e-05	CRYGN
ENSGALG00000015687	1.99776	2.98e-08	8.94e-07
ENSGALG00000044489	1.99786	0.00214952	0.0171191
ENSGALG00000030259	2.00803	1.1e-05	0.000186621
ENSGALG00000008998	2.01735	1.78e-08	5.58e-07	FAM179A
ENSGALG00000004870	2.02501	5.65e-11	2.76e-09	PIH1D3
ENSGALG00000031013	2.02693	4.72e-07	1.12e-05	DHDH
ENSGALG00000045640	2.04562	1.13e-19	1.29e-17
ENSGALG00000040179	2.04597	0.000261449	0.00298529
ENSGALG00000016325	2.04982	1.49e-50	9.89e-48
ENSGALG00000035660	2.05085	8.29e-08	2.28e-06
ENSGALG00000046486	2.06455	6.98e-17	6.64e-15
ENSGALG00000015618	2.07559	0.00100246	0.00919482	ATP6AP1L
ENSGALG00000030189	2.08471	5.78e-06	0.000103943
ENSGALG00000044439	2.10022	0.000281369	0.0031762
ENSGALG00000037589	2.1029	1.66e-05	0.000270665
ENSGALG00000028978	2.11096	3.33e-20	3.93e-18	BTBD19
ENSGALG00000042389	2.11259	0.00115498	0.0102526	EN1
ENSGALG00000000059	2.12411	9.49e-06	0.000163619	TUBB3
ENSGALG00000039826	2.14152	0.0023572	0.0184021	CNGA3
ENSGALG00000004930	2.14759	1.74e-07	4.5e-06	HRH1
ENSGALG00000016362	2.15198	1.68e-06	3.49e-05	SH3YL1
ENSGALG00000046264	2.1589	0.00156074	0.0130729
ENSGALG00000034265	2.16155	3.03e-06	5.87e-05	ZAR1L
ENSGALG00000039964	2.17314	3.35e-48	1.79e-45	KIFC1
ENSGALG00000033466	2.17648	1.94e-05	0.000310864
ENSGALG00000042544	2.18367	2.55e-06	5.03e-05
ENSGALG00000029618	2.19229	2.35e-05	0.000370665	AGBL2
ENSGALG00000043111	2.19284	1.56e-09	5.81e-08
ENSGALG00000037324	2.19828	3.33e-05	0.000506807
ENSGALG00000046479	2.1988	1.62e-10	7.09e-09
ENSGALG00000029256	2.20587	3.46e-12	1.95e-10
ENSGALG00000044259	2.20676	7.91e-06	0.000139073
ENSGALG00000037273	2.227	6.14e-06	0.000109273
ENSGALG00000041931	2.2672	5.33e-10	2.1e-08
ENSGALG00000032506	2.27006	2.86e-10	1.19e-08	GEM
ENSGALG00000030738	2.27332	7.8e-07	1.73e-05
ENSGALG00000037934	2.28488	0.00186886	0.0152763
ENSGALG00000035355	2.30512	8.83e-05	0.00119219
ENSGALG00000029764	2.31793	2.19e-08	6.75e-07	RXFP2
ENSGALG00000012446	2.36822	7.39e-05	0.00102334	ELFN2
ENSGALG00000016648	2.37344	1.54e-06	3.23e-05
ENSGALG00000031497	2.37633	5.42e-06	9.83e-05
ENSGALG00000029284	2.37923	4.29e-05	0.000629672
ENSGALG00000037587	2.38479	2.37e-09	8.5e-08	ENPP3
ENSGALG00000044618	2.40072	0.000123313	0.00158078
ENSGALG00000045523	2.41905	4.89e-08	1.42e-06
ENSGALG00000040256	2.42706	1.39e-13	9.34e-12	RIMS2
ENSGALG00000034505	2.43342	5.82e-11	2.82e-09	CDKN2A
ENSGALG00000028988	2.43747	6.5e-14	4.54e-12
ENSGALG00000044222	2.44002	5.65e-10	2.22e-08
ENSGALG00000035191	2.44896	6.99e-07	1.58e-05
ENSGALG00000002390	2.45846	9.07e-06	0.000157571
ENSGALG00000005000	2.45951	1.08e-56	9.37e-54	COMTD1
ENSGALG00000045081	2.4978	0.000644802	0.00638643
ENSGALG00000031405	2.50863	3.64e-09	1.27e-07
ENSGALG00000002103	2.53038	1.05e-08	3.43e-07	TPPP3
ENSGALG00000045804	2.55	7.08e-07	1.59e-05
ENSGALG00000041781	2.57981	8.38e-06	0.000146662
ENSGALG00000037047	2.59277	0.000218282	0.00256619
ENSGALG00000044950	2.59288	9.22e-06	0.000159164
ENSGALG00000031956	2.59847	1.59e-09	5.89e-08
ENSGALG00000044288	2.6332	2.04e-07	5.18e-06
ENSGALG00000037683	2.65354	2.42e-21	3.03e-19
ENSGALG00000004704	2.6781	0.000187374	0.0022661
ENSGALG00000043914	2.70587	1.63e-24	2.66e-22
ENSGALG00000045038	2.72883	1.96e-07	5.03e-06
ENSGALG00000030400	2.75214	4.44e-05	0.00064704
ENSGALG00000011801	2.76597	1.29e-10	5.74e-09	ESR2
ENSGALG00000003193	2.81889	8.85e-12	4.79e-10	CRABP-I
ENSGALG00000044955	2.82719	8.6e-07	1.89e-05
ENSGALG00000042266	2.8392	2.55e-48	1.41e-45	PHYHD1
ENSGALG00000035577	2.86205	2.78e-07	6.88e-06
ENSGALG00000014962	2.86403	1.88e-29	4.35e-27	FAM26F
ENSGALG00000041875	2.87905	3.68e-10	1.51e-08
ENSGALG00000041375	2.8811	7.82e-09	2.6e-07
ENSGALG00000038410	2.88288	1.34e-38	5.05e-36
ENSGALG00000037626	2.88318	2.3e-19	2.52e-17	KCNQ3
ENSGALG00000002744	2.89703	3.93e-53	2.88e-50	PCDH15
ENSGALG00000037980	2.91803	9.88e-10	3.74e-08
ENSGALG00000042684	2.97471	2.1e-08	6.49e-07
ENSGALG00000000498	2.98687	1.06e-34	3.13e-32	ACE
ENSGALG00000045518	3.0062	2.74e-09	9.71e-08
ENSGALG00000035002	3.03368	4.01e-09	1.38e-07
ENSGALG00000042781	3.06662	6.88e-07	1.56e-05
ENSGALG00000019824	3.09289	9.14e-06	0.000158351
ENSGALG00000045471	3.09739	5.05e-07	1.19e-05
ENSGALG00000038112	3.12842	2.07e-28	4.5e-26
ENSGALG00000030108	3.20586	8.23e-07	1.82e-05
ENSGALG00000044057	3.28977	2.26e-14	1.67e-12
ENSGALG00000046430	3.31296	2.73e-51	1.9e-48
ENSGALG00000040404	3.39063	1.27e-54	1.04e-51
ENSGALG00000008741	3.43441	1.9e-21	2.41e-19	PROKR2
ENSGALG00000038917	3.46928	2.75e-15	2.3e-13
ENSGALG00000046270	3.51087	3.67e-15	3.02e-13
ENSGALG00000030320	3.51271	1.86e-135	1.29e-131
ENSGALG00000032282	3.51872	8.35e-10	3.21e-08	CALB1
ENSGALG00000043791	3.54689	4.12e-13	2.6e-11
ENSGALG00000042449	3.55041	7.53e-11	3.51e-09
ENSGALG00000026452	3.58831	4.64e-06	8.61e-05	MURC
ENSGALG00000036862	3.59314	1.84e-06	3.81e-05
ENSGALG00000044015	3.59465	9.28e-08	2.53e-06
ENSGALG00000040094	3.6091	3.02e-16	2.75e-14
ENSGALG00000033902	3.61022	1.83e-09	6.69e-08
ENSGALG00000035512	3.63282	5.35e-13	3.3e-11
ENSGALG00000046145	3.6437	1.58e-17	1.61e-15
ENSGALG00000034920	3.65542	8.81e-10	3.36e-08
ENSGALG00000037868	3.6705	6.01e-12	3.31e-10
ENSGALG00000044631	3.77264	5.3e-08	1.52e-06
ENSGALG00000019755	3.77419	1.61e-07	4.22e-06
ENSGALG00000033230	3.78871	1.08e-11	5.81e-10
ENSGALG00000046435	3.90697	1.53e-09	5.7e-08
ENSGALG00000032757	4.00522	1.77e-112	4.11e-109
ENSGALG00000040914	4.01646	1.15e-11	6.13e-10
ENSGALG00000027166	4.07323	1.3e-13	8.82e-12
ENSGALG00000041918	4.12582	3.68e-21	4.52e-19	CPA6
ENSGALG00000006443	4.13305	7.09e-11	3.33e-09
ENSGALG00000030077	4.17991	4.05e-17	3.96e-15
ENSGALG00000037321	4.19708	7.89e-20	9.07e-18
ENSGALG00000045341	4.31018	1.08e-14	8.24e-13
ENSGALG00000032897	4.35248	8.98e-12	4.83e-10
ENSGALG00000016755	4.37729	4.46e-10	1.78e-08	KIAA1211L
ENSGALG00000022819	4.39164	1.54e-31	4.03e-29	PCP4
ENSGALG00000040649	4.50711	5.48e-08	1.56e-06
ENSGALG00000036104	4.51052	7.4e-28	1.58e-25
ENSGALG00000042560	4.52334	2.37e-09	8.5e-08
ENSGALG00000041859	4.52362	2e-11	1.02e-09
ENSGALG00000046214	4.54096	4.5e-50	2.84e-47
ENSGALG00000000433	4.61733	1.98e-53	1.53e-50
ENSGALG00000005754	4.63388	3.68e-09	1.28e-07
ENSGALG00000032339	4.67351	1.62e-09	5.99e-08
ENSGALG00000043467	4.71335	5.98e-60	5.54e-57
ENSGALG00000045367	4.76748	3.56e-09	1.24e-07
ENSGALG00000009302	4.84286	6.25e-11	2.96e-09	EMX2
ENSGALG00000031441	4.84664	1.22e-24	2.03e-22
ENSGALG00000037469	4.86079	1.45e-09	5.42e-08
ENSGALG00000041714	4.87322	1.95e-11	1e-09
ENSGALG00000033672	4.87964	9.37e-61	9.3e-58
ENSGALG00000029657	4.9037	4.29e-09	1.46e-07
ENSGALG00000044408	4.91883	7.16e-11	3.35e-09
ENSGALG00000016622	4.99013	1.33e-32	3.56e-30	STS
ENSGALG00000044869	5.0157	2.96e-10	1.23e-08
ENSGALG00000032795	5.18939	3.42e-18	3.57e-16
ENSGALG00000033680	5.49956	3.75e-64	4.35e-61
ENSGALG00000030371	5.57504	6.19e-31	1.56e-28
ENSGALG00000035215	5.57902	2.77e-31	7.12e-29
ENSGALG00000026466	5.62907	2.24e-24	3.62e-22
ENSGALG00000046112	5.68526	3.61e-40	1.48e-37
ENSGALG00000000243	5.77465	6.9e-126	3.2e-122	RDM1
ENSGALG00000045265	6.02593	3.27e-08	9.75e-07
ENSGALG00000029417	6.06658	7.69e-09	2.56e-07
ENSGALG00000044090	6.10233	6.75e-23	9.67e-21
ENSGALG00000000249	6.13869	1.26e-28	2.77e-26
ENSGALG00000043989	6.15232	8.93e-09	2.95e-07
ENSGALG00000000549	6.29502	7.73e-27	1.53e-24
ENSGALG00000040507	6.41044	5.06e-11	2.49e-09
ENSGALG00000036801	6.42292	4.07e-36	1.35e-33
ENSGALG00000035810	6.46331	2.18e-95	4.33e-92
ENSGALG00000045894	6.57537	1.07e-12	6.34e-11
ENSGALG00000035631	6.63413	7.4e-13	4.51e-11
ENSGALG00000032571	6.66781	2.36e-29	5.39e-27
ENSGALG00000036888	6.701	2.75e-13	1.78e-11
ENSGALG00000024365	6.71299	6.64e-22	8.96e-20
ENSGALG00000045406	6.99715	1.92e-14	1.44e-12
ENSGALG00000030714	7.02714	9.35e-16	8.07e-14
ENSGALG00000043619	7.06044	4.42e-38	1.57e-35
ENSGALG00000044609	7.09104	3.33e-17	3.31e-15
ENSGALG00000044165	7.19504	5.1e-17	4.92e-15
ENSGALG00000044575	7.20151	3.74e-17	3.69e-15
ENSGALG00000030832	7.24368	5.72e-36	1.81e-33
ENSGALG00000000871	7.27834	8.68e-40	3.45e-37	MADPRT
ENSGALG00000040901	7.46156	1.2e-19	1.35e-17
ENSGALG00000033658	7.59909	1.71e-19	1.91e-17
ENSGALG00000042888	7.66914	1.72e-21	2.21e-19
ENSGALG00000045559	8.55164	3.58e-29	8.03e-27
ENSGALG00000028157	8.63013	8.78e-19	9.39e-17

## Sheet: FA vs LE NDV 2dpi
Differentially expressed genes (|LFC|>1, FDR<0.05) for Fayoumi vs. Leghorn contrast in NDV challenged chickens at 2dpi
Gene ID	Log2 (Fold Change)	P-Value	False Discovery Rate	Gene Name
ENSGALG00000037627	-8.9938	1.49e-96	2.07e-93
ENSGALG00000035020	-8.40995	2.5e-34	5.51e-32
ENSGALG00000033498	-8.2003	7.55e-145	2.62e-141
ENSGALG00000042870	-7.92412	1.86e-269	2.58e-265
ENSGALG00000042455	-7.70472	6.74e-23	7.38e-21
ENSGALG00000044228	-7.25917	1.47e-14	9.04e-13
ENSGALG00000041767	-7.0896	1.79e-12	8.59e-11
ENSGALG00000043455	-6.5219	6.12e-13	3.19e-11
ENSGALG00000013101	-6.49338	2.43e-83	2.59e-80
ENSGALG00000031351	-6.3958	1.31e-12	6.44e-11
ENSGALG00000028653	-6.14627	7.81e-11	3.09e-09	C6orf163
ENSGALG00000046106	-6.02137	4.03e-23	4.45e-21
ENSGALG00000000568	-6.0118	8.72e-22	8.85e-20
ENSGALG00000039192	-5.98539	5.57e-47	2.09e-44
ENSGALG00000046609	-5.87995	8.85e-15	5.59e-13
ENSGALG00000039784	-5.82625	1.06e-09	3.55e-08
ENSGALG00000033577	-5.82483	4.06e-19	3.49e-17
ENSGALG00000035150	-5.75161	1.49e-33	3.19e-31
ENSGALG00000041020	-5.60884	2.99e-15	1.94e-13
ENSGALG00000042590	-5.50702	8.31e-34	1.8e-31
ENSGALG00000044662	-5.46575	8.52e-26	1.11e-23
ENSGALG00000038271	-5.36248	9.89e-19	8.28e-17
ENSGALG00000046331	-5.20308	1.31e-09	4.32e-08
ENSGALG00000040661	-5.13953	9.63e-28	1.49e-25
ENSGALG00000029548	-5.12785	9.33e-28	1.46e-25
ENSGALG00000044192	-5.00404	1.55e-32	3.21e-30
ENSGALG00000023172	-4.99623	3.93e-57	2.27e-54
ENSGALG00000046160	-4.97035	4.73e-11	1.91e-09
ENSGALG00000038553	-4.94758	1.84e-11	7.9e-10
ENSGALG00000043965	-4.90517	1.91e-11	8.14e-10
ENSGALG00000045467	-4.88544	5.72e-27	8.27e-25
ENSGALG00000032229	-4.88214	1.39e-22	1.48e-20
ENSGALG00000012457	-4.87681	1.18e-18	9.78e-17	SSTR3
ENSGALG00000034563	-4.82606	8.79e-143	2.44e-139
ENSGALG00000033964	-4.80473	1.73e-10	6.46e-09
ENSGALG00000033533	-4.71531	4.59e-16	3.17e-14
ENSGALG00000045156	-4.713	3.33e-12	1.56e-10
ENSGALG00000044103	-4.71072	4.28e-27	6.26e-25
ENSGALG00000044174	-4.64117	1.67e-41	4.73e-39
ENSGALG00000046249	-4.58786	5.82e-16	3.99e-14
ENSGALG00000040195	-4.52159	2.58e-41	7.17e-39
ENSGALG00000044927	-4.38892	4.86e-53	2.41e-50
ENSGALG00000033670	-4.31201	3.03e-09	9.37e-08
ENSGALG00000013659	-4.26602	2.05e-16	1.46e-14	NOX3
ENSGALG00000036299	-4.16843	2.21e-54	1.14e-51
ENSGALG00000045837	-4.15327	1.38e-28	2.28e-26
ENSGALG00000029853	-4.11453	3.03e-17	2.34e-15
ENSGALG00000032412	-4.10386	1.1e-11	4.84e-10
ENSGALG00000033824	-4.09756	6.97e-24	8.21e-22
ENSGALG00000019325	-3.94733	7.76e-30	1.4e-27
ENSGALG00000029975	-3.92965	2.3e-43	7.1e-41
ENSGALG00000044880	-3.89657	1.58e-48	6.26e-46
ENSGALG00000033020	-3.88877	3.78e-14	2.23e-12
ENSGALG00000025822	-3.88452	7.79e-11	3.09e-09	CYP1B1
ENSGALG00000029002	-3.88377	1.39e-07	3.17e-06
ENSGALG00000035694	-3.85294	1.25e-21	1.26e-19
ENSGALG00000037001	-3.80994	1.95e-18	1.59e-16
ENSGALG00000000317	-3.80407	1e-15	6.68e-14	NEFM
ENSGALG00000045342	-3.75942	1.87e-17	1.47e-15
ENSGALG00000026887	-3.7546	0.000967586	0.00758352	U3
ENSGALG00000029688	-3.74521	1.68e-63	1.3e-60
ENSGALG00000028016	-3.74173	2.31e-22	2.43e-20
ENSGALG00000043012	-3.71787	1.74e-15	1.15e-13
ENSGALG00000044555	-3.71675	6.81e-14	3.95e-12
ENSGALG00000043863	-3.66222	6.9e-10	2.38e-08
ENSGALG00000040884	-3.60884	7.79e-09	2.21e-07
ENSGALG00000035235	-3.59767	2.05e-101	3.17e-98
ENSGALG00000036217	-3.59591	6.61e-07	1.32e-05
ENSGALG00000025650	-3.55631	0.000342211	0.00315761	RNaseP_nuc
ENSGALG00000044065	-3.53193	5.28e-55	2.93e-52
ENSGALG00000046599	-3.52556	6.84e-12	3.08e-10
ENSGALG00000023824	-3.51327	1.34e-25	1.73e-23
ENSGALG00000030015	-3.44268	7.46e-51	3.46e-48
ENSGALG00000045980	-3.37692	6.62e-20	6.02e-18
ENSGALG00000032617	-3.37166	1.13e-54	6.04e-52
ENSGALG00000045876	-3.33428	1.85e-09	6e-08
ENSGALG00000038641	-3.30863	1.69e-13	9.39e-12
ENSGALG00000036058	-3.2724	2.69e-21	2.63e-19
ENSGALG00000031245	-3.26467	3.66e-08	9.29e-07
ENSGALG00000006379	-3.22459	2.02e-06	3.61e-05	SHH
ENSGALG00000039054	-3.22296	8.73e-24	1.01e-21
ENSGALG00000004665	-3.18818	1.75e-07	3.92e-06	KPNA7
ENSGALG00000026396	-3.16679	2.16e-25	2.76e-23
ENSGALG00000012171	-3.15358	1.66e-39	4.36e-37	GPR39
ENSGALG00000032715	-3.12657	8.25e-09	2.33e-07
ENSGALG00000019030	-3.10527	2.01e-06	3.59e-05
ENSGALG00000038857	-3.09379	7.92e-21	7.44e-19
ENSGALG00000010901	-3.07015	5.07e-21	4.82e-19
ENSGALG00000031155	-3.05736	2.81e-24	3.39e-22
ENSGALG00000038995	-3.05078	3.35e-13	1.81e-11	GRIA4
ENSGALG00000043158	-3.04951	1.92e-05	0.000266999
ENSGALG00000040510	-3.00753	9.01e-10	3.05e-08
ENSGALG00000043353	-2.96536	7.69e-13	3.91e-11
ENSGALG00000030736	-2.94645	0.000738774	0.00603527
ENSGALG00000014966	-2.94299	1.48e-08	3.98e-07	HGD
ENSGALG00000031239	-2.93685	5.8e-07	1.18e-05
ENSGALG00000036407	-2.92624	6.9e-28	1.1e-25
ENSGALG00000045090	-2.91745	4.47e-11	1.82e-09
ENSGALG00000046342	-2.90002	2.21e-10	8.09e-09
ENSGALG00000031090	-2.88821	4.55e-29	7.91e-27
ENSGALG00000007862	-2.87014	1.95e-16	1.4e-14	CNTN3
ENSGALG00000002507	-2.86593	4.8e-09	1.42e-07	MBL2
ENSGALG00000041409	-2.84592	1.11e-50	5e-48
ENSGALG00000044835	-2.84119	0.00231338	0.0155719
ENSGALG00000046043	-2.82457	4.21e-37	1.01e-34
ENSGALG00000027965	-2.81276	7.09e-20	6.4e-18	OPRL1
ENSGALG00000030039	-2.78938	2.15e-06	3.81e-05
ENSGALG00000039480	-2.78138	1.15e-09	3.83e-08
ENSGALG00000026297	-2.78005	1.57e-16	1.13e-14
ENSGALG00000035956	-2.77719	1.28e-07	2.96e-06
ENSGALG00000031367	-2.75848	1.9e-06	3.42e-05
ENSGALG00000040798	-2.74946	8.43e-17	6.4e-15
ENSGALG00000039322	-2.74693	1.45e-28	2.37e-26	DDR2
ENSGALG00000032574	-2.67514	1.09e-103	2.17e-100
ENSGALG00000036670	-2.64483	5.78e-11	2.33e-09
ENSGALG00000033758	-2.63991	3.09e-19	2.67e-17
ENSGALG00000042660	-2.6388	0.000505607	0.00438298
ENSGALG00000030151	-2.63561	1.72e-13	9.54e-12	LUZP2
ENSGALG00000000314	-2.61739	7.24e-18	5.75e-16	NEFL
ENSGALG00000029339	-2.60291	2.14e-06	3.79e-05
ENSGALG00000046412	-2.60238	5.76e-09	1.68e-07
ENSGALG00000033619	-2.58886	3.97e-07	8.32e-06
ENSGALG00000035820	-2.57739	8e-11	3.15e-09
ENSGALG00000043742	-2.5709	0.000561052	0.00478305
ENSGALG00000046403	-2.54717	1.5e-07	3.38e-06
ENSGALG00000032940	-2.53246	0.00338559	0.0212398
ENSGALG00000029942	-2.51262	3.66e-05	0.000463017
ENSGALG00000041481	-2.51073	0.00359549	0.0222354
ENSGALG00000037785	-2.50685	0.000859256	0.00689788
ENSGALG00000008554	-2.50197	5.58e-24	6.62e-22	IL17REL
ENSGALG00000036127	-2.50063	4.49e-17	3.45e-15
ENSGALG00000007110	-2.49096	9.62e-06	0.00014564
ENSGALG00000038679	-2.47557	1.17e-06	2.19e-05
ENSGALG00000045473	-2.47432	5.17e-14	3.02e-12
ENSGALG00000041805	-2.4708	7.77e-06	0.000120294
ENSGALG00000036033	-2.45405	0.00370148	0.0227693
ENSGALG00000037976	-2.44197	0.00262525	0.0172647
ENSGALG00000011009	-2.43629	4.02e-09	1.21e-07	SCN2A
ENSGALG00000017926	-2.4349	0.00241097	0.0160531	7SK
ENSGALG00000035579	-2.40629	1.26e-07	2.92e-06
ENSGALG00000044196	-2.40286	1.1e-11	4.86e-10
ENSGALG00000041959	-2.39552	2.29e-05	0.000308959
ENSGALG00000044876	-2.39403	2.18e-16	1.54e-14
ENSGALG00000045786	-2.39318	5.1e-06	8.22e-05
ENSGALG00000006260	-2.37748	1.36e-05	0.000196633	KLHL30
ENSGALG00000034990	-2.37098	6.18e-06	9.78e-05
ENSGALG00000008701	-2.35711	2.89e-18	2.34e-16	XDH
ENSGALG00000032890	-2.34811	4.88e-13	2.59e-11
ENSGALG00000015737	-2.34709	3.92e-05	0.000490033	NCAM2
ENSGALG00000007680	-2.33688	1.25e-05	0.000181618	ENKUR
ENSGALG00000033198	-2.33642	2.37e-13	1.3e-11	MYO5C
ENSGALG00000028612	-2.33386	3.84e-13	2.07e-11
ENSGALG00000029504	-2.32962	6.08e-06	9.64e-05
ENSGALG00000037942	-2.30677	0.00105791	0.00814445
ENSGALG00000038166	-2.30646	0.00133595	0.00992748
ENSGALG00000043931	-2.27972	1.86e-12	8.9e-11
ENSGALG00000038975	-2.27709	1.21e-12	6.07e-11
ENSGALG00000042954	-2.26843	2.03e-29	3.62e-27
ENSGALG00000042435	-2.25244	0.00501248	0.028842
ENSGALG00000019061	-2.24952	1.06e-05	0.000157728
ENSGALG00000033375	-2.2467	8.42e-90	1.06e-86
ENSGALG00000044449	-2.23049	1.48e-12	7.22e-11
ENSGALG00000042961	-2.21869	1.37e-35	3.12e-33
ENSGALG00000037202	-2.20002	7.27e-21	6.87e-19
ENSGALG00000039430	-2.19922	0.00138734	0.0102057
ENSGALG00000043041	-2.19596	1.22e-12	6.08e-11	NRN1
ENSGALG00000030329	-2.17407	0.0014659	0.0106761
ENSGALG00000046551	-2.15538	6.45e-05	0.000754179
ENSGALG00000030490	-2.15508	6.59e-20	6.02e-18
ENSGALG00000045151	-2.1521	1.64e-05	0.000233011
ENSGALG00000041227	-2.14358	0.00136251	0.010071
ENSGALG00000027353	-2.13346	1e-14	6.25e-13	C10orf71
ENSGALG00000010490	-2.13269	2.91e-05	0.000380398	DPYSL4
ENSGALG00000029309	-2.12709	7.41e-13	3.8e-11	CHIR-B5
ENSGALG00000029411	-2.12294	0.00690651	0.0368135
ENSGALG00000041855	-2.12212	0.00720105	0.0379997
ENSGALG00000034566	-2.11275	0.000278901	0.00264185
ENSGALG00000009929	-2.10729	1.69e-07	3.79e-06	SOST
ENSGALG00000043813	-2.10195	6.71e-05	0.000779936
ENSGALG00000042509	-2.09615	0.000518975	0.00447097	NOXRED1
ENSGALG00000014603	-2.09357	8.96e-48	3.46e-45	C1S
ENSGALG00000032245	-2.09209	6.97e-10	2.4e-08
ENSGALG00000035559	-2.08086	1.25e-11	5.48e-10	MAPK8IP2
ENSGALG00000020679	-2.07532	2.86e-08	7.32e-07
ENSGALG00000013720	-2.06567	0.000104702	0.00114803	FBXO15
ENSGALG00000006186	-2.06304	0.000255173	0.00244375	RAD21L1
ENSGALG00000013751	-2.05875	2.99e-05	0.000389339
ENSGALG00000043415	-2.04704	1.84e-06	3.33e-05
ENSGALG00000029826	-2.03746	6.78e-05	0.000787135
ENSGALG00000004777	-2.03731	5.22e-24	6.25e-22	AIFM2
ENSGALG00000030562	-2.0294	1.95e-06	3.51e-05
ENSGALG00000039695	-2.02509	0.000137893	0.00145274
ENSGALG00000043921	-2.02327	1.13e-06	2.14e-05
ENSGALG00000040754	-2.02183	1.05e-07	2.46e-06
ENSGALG00000039113	-2.0177	8.26e-08	1.98e-06
ENSGALG00000032108	-2.01628	0.00292238	0.0189056
ENSGALG00000045726	-2.01212	0.000162324	0.00166469
ENSGALG00000034438	-2.00751	0.000401119	0.00359609	GNB3
ENSGALG00000037444	-1.99678	0.00959308	0.0474059
ENSGALG00000017184	-1.98436	2.14e-17	1.66e-15	MMP7
ENSGALG00000038923	-1.98418	2.55e-05	0.000338996
ENSGALG00000014695	-1.98163	6.13e-09	1.77e-07	CLCN1
ENSGALG00000034355	-1.97409	0.00888648	0.0447073
ENSGALG00000032784	-1.974	9.02e-07	1.75e-05
ENSGALG00000040463	-1.97215	2.75e-06	4.77e-05	CABP7
ENSGALG00000001288	-1.96758	2.36e-05	0.000315886	CFAP74
ENSGALG00000016558	-1.96244	5.26e-07	1.08e-05	VEGFD
ENSGALG00000036989	-1.96131	4.61e-05	0.000562976
ENSGALG00000018557	-1.95947	1.99e-11	8.43e-10	SOD3
ENSGALG00000043166	-1.94715	0.00167105	0.0118523
ENSGALG00000029844	-1.94412	0.00489213	0.0283255
ENSGALG00000014840	-1.94197	0.000110087	0.00119794	C6
ENSGALG00000043546	-1.94017	0.00222922	0.0150594
ENSGALG00000003833	-1.93933	3.66e-05	0.000463017	CACNA1E
ENSGALG00000020615	-1.93677	3.52e-06	5.89e-05	STK32C
ENSGALG00000038806	-1.93467	3.15e-05	0.000407015
ENSGALG00000038238	-1.92977	0.000684978	0.00565661
ENSGALG00000033586	-1.92723	0.00615504	0.0337665
ENSGALG00000031701	-1.92556	1.57e-05	0.000222973
ENSGALG00000016635	-1.92378	6.4e-15	4.06e-13	MXRA5
ENSGALG00000010337	-1.92222	3.08e-08	7.85e-07	GPR149
ENSGALG00000014640	-1.91483	8.34e-09	2.35e-07
ENSGALG00000007118	-1.91229	2.09e-09	6.66e-08
ENSGALG00000040736	-1.90361	0.00332718	0.0209966
ENSGALG00000037387	-1.90337	7.75e-10	2.65e-08	CLSTN2
ENSGALG00000034870	-1.90165	0.00702925	0.0373081
ENSGALG00000042723	-1.89525	0.000432149	0.0038347	SCARNA7
ENSGALG00000010909	-1.89389	3.04e-11	1.26e-09	PRKG2
ENSGALG00000020316	-1.89123	2.19e-31	4.28e-29	IL13RA2
ENSGALG00000037512	-1.88675	0.00494915	0.0285367
ENSGALG00000007014	-1.88507	1.39e-09	4.58e-08
ENSGALG00000035383	-1.88361	0.000105202	0.00115019
ENSGALG00000041079	-1.87845	0.000265938	0.00253289	CCLi7
ENSGALG00000003076	-1.87564	6.87e-09	1.97e-07	TNFSF6
ENSGALG00000032653	-1.87289	1.59e-13	8.89e-12
ENSGALG00000044232	-1.86786	3.98e-05	0.000497031
ENSGALG00000015662	-1.86668	1.39e-18	1.13e-16	LIPI
ENSGALG00000040120	-1.85605	2.13e-10	7.85e-09
ENSGALG00000041175	-1.85545	0.00554187	0.0312286
ENSGALG00000045528	-1.85488	0.000366779	0.00333776
ENSGALG00000034868	-1.85437	1.02e-06	1.95e-05	otokeratin
ENSGALG00000014965	-1.85268	0.00175756	0.0123724	COL10A1
ENSGALG00000008150	-1.84385	5.29e-17	4.04e-15	RASAL1
ENSGALG00000040865	-1.83985	0.00479453	0.0278513
ENSGALG00000034349	-1.83502	2.22e-28	3.59e-26
ENSGALG00000043750	-1.82416	9.18e-17	6.86e-15
ENSGALG00000003456	-1.82162	4.21e-05	0.000521627	CA12
ENSGALG00000046332	-1.81981	3.32e-06	5.59e-05
ENSGALG00000045749	-1.81936	0.000450976	0.00397133
ENSGALG00000030886	-1.81072	1.98e-06	3.55e-05	PTGDS
ENSGALG00000032054	-1.80073	0.00659576	0.0356524
ENSGALG00000042915	-1.80025	0.00731908	0.0384667
ENSGALG00000033371	-1.79937	8.73e-19	7.35e-17
ENSGALG00000041663	-1.78932	0.000829821	0.00668475	KLB
ENSGALG00000011088	-1.78629	1.59e-42	4.7e-40	GSKIP
ENSGALG00000011301	-1.78469	2.1e-35	4.72e-33	LRRC40
ENSGALG00000011511	-1.78275	2.67e-37	6.51e-35	CKB
ENSGALG00000039602	-1.77881	8.35e-06	0.00012851
ENSGALG00000010853	-1.77207	7.88e-12	3.5e-10	C8B
ENSGALG00000008548	-1.77204	2.78e-21	2.7e-19	MDH1B
ENSGALG00000042353	-1.7634	0.00575068	0.0320526
ENSGALG00000019063	-1.75613	0.000794196	0.00642757
ENSGALG00000010950	-1.75561	3.07e-05	0.000397227	PPP4R4
ENSGALG00000011579	-1.7543	5.4e-06	8.63e-05
ENSGALG00000041622	-1.75305	4.28e-05	0.000527641
ENSGALG00000040954	-1.7391	0.000998683	0.00776592
ENSGALG00000034726	-1.73521	5.24e-06	8.4e-05
ENSGALG00000043210	-1.73391	0.00555939	0.0312767
ENSGALG00000034220	-1.73275	7.39e-08	1.8e-06
ENSGALG00000039022	-1.73265	0.000912679	0.00723479
ENSGALG00000001951	-1.73111	8.18e-26	1.07e-23
ENSGALG00000030866	-1.72373	1.32e-24	1.64e-22	CPQ
ENSGALG00000038692	-1.70927	1.76e-08	4.72e-07
ENSGALG00000045468	-1.7068	0.00134154	0.00995304
ENSGALG00000027351	-1.70602	0.000185823	0.00186905	LRRC71
ENSGALG00000034301	-1.70319	2.96e-05	0.000386179
ENSGALG00000007525	-1.70086	2e-05	0.000275764
ENSGALG00000015253	-1.70073	8.28e-21	7.72e-19	COL8A1
ENSGALG00000034684	-1.69545	2.28e-05	0.00030768
ENSGALG00000042519	-1.692	3.27e-36	7.58e-34
ENSGALG00000023925	-1.68978	0.000366293	0.00333552
ENSGALG00000005517	-1.68533	2.69e-12	1.27e-10	KIF9
ENSGALG00000033843	-1.68456	6.51e-07	1.31e-05
ENSGALG00000041225	-1.67596	0.00187335	0.0130421
ENSGALG00000005404	-1.67052	1.28e-07	2.95e-06	LRTM1
ENSGALG00000036725	-1.64898	0.00143341	0.010478	ASCL3
ENSGALG00000013548	-1.64491	9.45e-11	3.65e-09	GZMA
ENSGALG00000032482	-1.64374	7.6e-05	0.000868878
ENSGALG00000036804	-1.64352	0.00484821	0.028118
ENSGALG00000006054	-1.64113	7.57e-08	1.83e-06	CALCA
ENSGALG00000010881	-1.63836	3.62e-09	1.11e-07	ASB2
ENSGALG00000027536	-1.6265	0.000354447	0.00325538
ENSGALG00000044163	-1.62414	0.00358166	0.0221894
ENSGALG00000042500	-1.6182	1.78e-06	3.23e-05	CHIR-AB1
ENSGALG00000015438	-1.61648	3.72e-15	2.39e-13
ENSGALG00000044233	-1.61623	4.55e-05	0.000557638
ENSGALG00000036316	-1.61194	0.000124467	0.00132638
ENSGALG00000029532	-1.60891	0.000167576	0.00171223
ENSGALG00000010152	-1.60734	6.77e-26	8.96e-24	TSPAN8
ENSGALG00000044984	-1.60412	0.000890102	0.00710426
ENSGALG00000046138	-1.60281	8.69e-06	0.000133318
ENSGALG00000015708	-1.594	2.85e-16	2e-14	FGFR3
ENSGALG00000037255	-1.58677	0.0027804	0.0181391
ENSGALG00000036488	-1.58649	1.3e-05	0.000188547
ENSGALG00000029386	-1.58283	4.16e-05	0.00051555
ENSGALG00000044422	-1.57669	6.61e-05	0.000770692
ENSGALG00000042825	-1.57592	4.07e-06	6.71e-05
ENSGALG00000029868	-1.57195	2.26e-07	4.96e-06
ENSGALG00000026161	-1.57139	6.11e-09	1.77e-07
ENSGALG00000046433	-1.57062	0.00674124	0.0362104
ENSGALG00000003443	-1.56935	0.000136398	0.0014394	LRRC52
ENSGALG00000042830	-1.56272	1.62e-21	1.61e-19
ENSGALG00000034616	-1.55849	3.07e-07	6.59e-06	INHBA
ENSGALG00000032997	-1.55848	2.73e-42	7.89e-40	EMILIN2
ENSGALG00000045940	-1.5563	7.27e-27	1.04e-24	NUGGC
ENSGALG00000025941	-1.55592	5.55e-09	1.63e-07	RGS20
ENSGALG00000008666	-1.55571	3.7e-09	1.12e-07	CTLA4
ENSGALG00000031965	-1.5533	0.00668564	0.0360232
ENSGALG00000042308	-1.55058	2.62e-08	6.76e-07	FZD3
ENSGALG00000041098	-1.55003	0.000907456	0.00720984
ENSGALG00000035207	-1.54971	6.03e-05	0.000710819	TDO2
ENSGALG00000034639	-1.54543	0.000147654	0.00153359
ENSGALG00000039820	-1.54281	0.000672117	0.00557929
ENSGALG00000009639	-1.5401	3.02e-07	6.48e-06
ENSGALG00000015055	-1.53962	0.00106056	0.0081603	SLC22A16
ENSGALG00000032750	-1.53517	3.66e-09	1.11e-07
ENSGALG00000038792	-1.53265	4.16e-07	8.67e-06
ENSGALG00000019651	-1.52942	0.000119337	0.0012836	AGR3
ENSGALG00000006819	-1.52656	2.39e-06	4.18e-05
ENSGALG00000043386	-1.52599	2.25e-05	0.000304756	PEX5L
ENSGALG00000033026	-1.51895	0.00512555	0.0293904
ENSGALG00000037876	-1.51571	2.8e-05	0.000368269
ENSGALG00000043426	-1.51286	0.00124737	0.00938634
ENSGALG00000005462	-1.5096	0.000950591	0.00748409	ZP4
ENSGALG00000002329	-1.50672	2.12e-08	5.58e-07
ENSGALG00000034168	-1.5064	0.00131096	0.00977839	WNT5A
ENSGALG00000035110	-1.49841	3.63e-09	1.11e-07
ENSGALG00000037889	-1.49715	0.000222221	0.0021777	PTPRT
ENSGALG00000044987	-1.4969	1.55e-06	2.86e-05
ENSGALG00000045323	-1.49476	7.25e-05	0.000832688
ENSGALG00000032781	-1.49333	0.0099891	0.0490143
ENSGALG00000001702	-1.49197	2.24e-26	3.08e-24	EXOC3L1
ENSGALG00000001768	-1.49017	1.95e-09	6.3e-08	TENM2
ENSGALG00000005503	-1.48794	2.5e-24	3.05e-22	WFDC1
ENSGALG00000032041	-1.48764	3.57e-05	0.000455127
ENSGALG00000032816	-1.48363	0.00327821	0.0207724
ENSGALG00000042844	-1.48051	9.05e-07	1.75e-05
ENSGALG00000015150	-1.4788	0.00208366	0.0142774	RORB
ENSGALG00000030799	-1.47219	0.000959619	0.00754661
ENSGALG00000032181	-1.47062	1.84e-11	7.91e-10	LRP4
ENSGALG00000043968	-1.46339	0.0015704	0.0113186
ENSGALG00000040938	-1.46337	0.000140752	0.00147492	nlgn1
ENSGALG00000038140	-1.46216	2.06e-09	6.58e-08
ENSGALG00000044424	-1.45735	5.47e-07	1.12e-05
ENSGALG00000046408	-1.4571	3.68e-05	0.000463484	RAG2
ENSGALG00000016221	-1.45667	0.00182456	0.0127664	EFHC2
ENSGALG00000016580	-1.45555	0.00549282	0.0310161	SCARA5
ENSGALG00000034631	-1.44929	3.61e-08	9.16e-07
ENSGALG00000027010	-1.44873	0.000135222	0.00143002
ENSGALG00000043934	-1.44548	0.000281394	0.00266366
ENSGALG00000011013	-1.44547	1.76e-06	3.2e-05
ENSGALG00000020561	-1.443	1.11e-08	3.05e-07
ENSGALG00000032444	-1.44003	8.81e-07	1.71e-05
ENSGALG00000014337	-1.43984	0.000324809	0.00301506	NWD2
ENSGALG00000044678	-1.43299	7.2e-05	0.000829153
ENSGALG00000037721	-1.43218	1.66e-12	7.98e-11
ENSGALG00000005601	-1.42641	0.000681347	0.00563571
ENSGALG00000044125	-1.42326	2.1e-05	0.00028698	MLLT11
ENSGALG00000038251	-1.41586	0.000347798	0.00320491
ENSGALG00000032723	-1.41467	2.01e-09	6.46e-08	ANKRD13B
ENSGALG00000007282	-1.41363	0.000431203	0.00382875	CNGA2
ENSGALG00000030803	-1.40821	0.00508374	0.0292064
ENSGALG00000045394	-1.40418	0.000114657	0.00123894
ENSGALG00000015492	-1.40072	0.00436217	0.0257943	PDZK1
ENSGALG00000035251	-1.39922	0.00314789	0.0201578
ENSGALG00000039329	-1.39707	3.64e-06	6.06e-05
ENSGALG00000042851	-1.39698	0.000111031	0.00120588	PPARGC1A
ENSGALG00000044429	-1.39652	0.0065997	0.0356569
ENSGALG00000040055	-1.39616	8.02e-06	0.0001239
ENSGALG00000044297	-1.39527	7.3e-05	0.000836454
ENSGALG00000026359	-1.39451	6.28e-07	1.27e-05	SERTAD4
ENSGALG00000020836	-1.39034	0.00691627	0.0368419
ENSGALG00000009935	-1.38996	1.17e-05	0.000171543
ENSGALG00000041970	-1.38824	3.2e-07	6.86e-06
ENSGALG00000004096	-1.38597	2.83e-05	0.000371206
ENSGALG00000035466	-1.37982	5.19e-06	8.34e-05
ENSGALG00000000584	-1.37928	1.07e-10	4.06e-09
ENSGALG00000014659	-1.37859	3.72e-12	1.73e-10
ENSGALG00000014126	-1.37851	0.0079146	0.0409259
ENSGALG00000006591	-1.37534	0.00443783	0.0261306	TNNI2
ENSGALG00000045720	-1.37506	0.00332012	0.0209684
ENSGALG00000004526	-1.37287	0.00320081	0.0204217	TNR
ENSGALG00000039354	-1.37159	0.000553722	0.00473509
ENSGALG00000043506	-1.37117	1.39e-08	3.76e-07	NMB
ENSGALG00000039902	-1.3694	9.14e-11	3.56e-09
ENSGALG00000023437	-1.36755	1.75e-10	6.5e-09	NQO1
ENSGALG00000006407	-1.36493	2.59e-07	5.62e-06
ENSGALG00000004631	-1.35989	1.02e-05	0.000153074	DRAXIN
ENSGALG00000017134	-1.35181	5.08e-07	1.05e-05
ENSGALG00000036042	-1.35019	0.00285398	0.0185084
ENSGALG00000033729	-1.34724	6.25e-06	9.88e-05
ENSGALG00000044553	-1.34613	2.03e-08	5.37e-07
ENSGALG00000033561	-1.34531	3.69e-05	0.000464449	DGKB
ENSGALG00000043634	-1.34524	0.00721369	0.0380423
ENSGALG00000010812	-1.34061	0.000383917	0.00346423	RYR2
ENSGALG00000011963	-1.33832	4.81e-05	0.000586011	PRDM5
ENSGALG00000040182	-1.33403	1.4e-05	0.000200692	GAMT
ENSGALG00000016228	-1.33254	0.00714193	0.0377786	NYX
ENSGALG00000045955	-1.32873	9.08e-05	0.00101711
ENSGALG00000013703	-1.32655	3.49e-05	0.000445324	FAM69C
ENSGALG00000007412	-1.32393	8.4e-09	2.36e-07	MPZL2
ENSGALG00000006526	-1.32345	1.24e-07	2.88e-06	PLXNB1
ENSGALG00000046034	-1.31891	0.000872036	0.00698553
ENSGALG00000045935	-1.31779	9.24e-14	5.28e-12
ENSGALG00000004448	-1.31745	0.000144205	0.00150328	BRINP2
ENSGALG00000005332	-1.31639	0.00531775	0.0302602	CACNA1D
ENSGALG00000040648	-1.30857	0.00126382	0.00947253	RGS11
ENSGALG00000045232	-1.30176	0.00311846	0.0199973	SYCP2
ENSGALG00000031100	-1.30169	0.00428817	0.0254325	CHIR-A2
ENSGALG00000046309	-1.30143	0.00152729	0.0110653
ENSGALG00000041961	-1.29798	0.000278287	0.00263784
ENSGALG00000032132	-1.29466	0.00188645	0.0131136
ENSGALG00000041245	-1.29457	2.15e-07	4.76e-06
ENSGALG00000016797	-1.29426	0.000927222	0.00731698	FHL2
ENSGALG00000012219	-1.29153	1.27e-12	6.28e-11	UNC5C
ENSGALG00000017378	-1.29073	6.71e-08	1.63e-06	CRTAC1
ENSGALG00000037731	-1.28925	0.00020544	0.00204158
ENSGALG00000042992	-1.2892	0.00142102	0.0104093
ENSGALG00000001153	-1.2864	2.27e-05	0.000305908	AUTS2
ENSGALG00000004339	-1.28454	0.00153395	0.0111019	PDE8B
ENSGALG00000017271	-1.2842	0.00305198	0.0196526	ANO2
ENSGALG00000012802	-1.27932	2.38e-09	7.47e-08	F13A1
ENSGALG00000002987	-1.27794	4.59e-08	1.15e-06	SERPINF2
ENSGALG00000033869	-1.27735	0.000233654	0.00226894
ENSGALG00000036210	-1.27348	0.00854691	0.043457
ENSGALG00000037822	-1.27219	0.000308568	0.00288311
ENSGALG00000012156	-1.2705	1.11e-10	4.22e-09	DPP10
ENSGALG00000009012	-1.26784	6.68e-08	1.63e-06	ZNF385B
ENSGALG00000015382	-1.26697	0.00678424	0.0363778	CHRNA6
ENSGALG00000044671	-1.25865	2.38e-08	6.21e-07
ENSGALG00000020392	-1.25857	0.00492719	0.0284801	PRIMA1
ENSGALG00000011684	-1.25754	9.48e-08	2.25e-06	STAP1
ENSGALG00000010663	-1.25693	1.59e-16	1.15e-14	TTC8
ENSGALG00000038504	-1.25451	1.12e-05	0.000164838	MID1
ENSGALG00000044389	-1.25366	6.2e-05	0.000729639
ENSGALG00000046650	-1.25346	0.0050187	0.0288658
ENSGALG00000002800	-1.24885	0.000820808	0.00662366	GRK7
ENSGALG00000033925	-1.24588	1.49e-11	6.48e-10	C4orf48
ENSGALG00000008776	-1.23772	0.000243503	0.00234981
ENSGALG00000019663	-1.23709	7.49e-07	1.48e-05	ACBD7
ENSGALG00000006728	-1.23705	0.00161953	0.0115688
ENSGALG00000029921	-1.23698	4.74e-13	2.53e-11	CSRP2
ENSGALG00000001445	-1.236	0.00100139	0.00777701	FABP6
ENSGALG00000036759	-1.23111	6.23e-05	0.000732088
ENSGALG00000000136	-1.22912	0.000170918	0.00174254	Blec2
ENSGALG00000000504	-1.22666	7.55e-08	1.83e-06
ENSGALG00000006491	-1.22252	0.000375523	0.00339952	ANKRD1
ENSGALG00000001531	-1.22236	4.97e-05	0.000601401	FN3K
ENSGALG00000040489	-1.22163	0.00835937	0.042659
ENSGALG00000006638	-1.21364	3.49e-06	5.84e-05	GRIK4
ENSGALG00000004695	-1.21275	0.000256286	0.00244934	ECM2
ENSGALG00000031780	-1.21047	0.00564917	0.0316153
ENSGALG00000011624	-1.20787	0.00395126	0.0239264	PNLDC1
ENSGALG00000003015	-1.20465	0.00220624	0.0149405	SERPINF1
ENSGALG00000012082	-1.20429	6.81e-16	4.62e-14	FAIM
ENSGALG00000017866	-1.20321	0.0033974	0.0213043	SNORA28
ENSGALG00000045165	-1.19728	0.000109388	0.0011922	C1orf109
ENSGALG00000002048	-1.19693	0.00350244	0.021825
ENSGALG00000030967	-1.19362	0.00278853	0.0181837
ENSGALG00000008398	-1.19073	3.02e-05	0.000392225	MPP4
ENSGALG00000044479	-1.18955	0.000210106	0.00207814
ENSGALG00000042575	-1.18673	5.35e-08	1.33e-06
ENSGALG00000029412	-1.18509	0.00356439	0.0220962
ENSGALG00000030287	-1.18504	0.000289631	0.00272677
ENSGALG00000046524	-1.18375	2.5e-06	4.35e-05
ENSGALG00000011078	-1.17956	1.59e-26	2.21e-24
ENSGALG00000041342	-1.17858	9.73e-06	0.000146548
ENSGALG00000026011	-1.17701	1.19e-06	2.23e-05	GALR1
ENSGALG00000044818	-1.17438	0.00316575	0.0202445
ENSGALG00000000585	-1.1743	0.00395051	0.0239264	MYL4
ENSGALG00000005122	-1.17428	0.00340078	0.0213144	MYO1H
ENSGALG00000003744	-1.17228	6.23e-05	0.000732088	ADAM19
ENSGALG00000035362	-1.17164	6.21e-08	1.53e-06
ENSGALG00000016607	-1.17113	9.34e-05	0.00104159	CLCN4
ENSGALG00000044981	-1.17096	0.000890589	0.00710426
ENSGALG00000035588	-1.16826	0.000359474	0.00328851
ENSGALG00000009360	-1.16655	7.38e-13	3.8e-11	CAPN2
ENSGALG00000031822	-1.1662	0.0100883	0.0493788
ENSGALG00000013822	-1.16499	0.000358121	0.00328262	TXLNB
ENSGALG00000005215	-1.15872	6.89e-09	1.97e-07	CACNA1H
ENSGALG00000035115	-1.15751	0.00888934	0.0447073
ENSGALG00000003148	-1.15538	0.00319383	0.0203959	SPAG16
ENSGALG00000007840	-1.15443	3.99e-07	8.34e-06
ENSGALG00000011294	-1.15312	0.00475269	0.02769	THRB
ENSGALG00000002804	-1.15227	0.00759958	0.0396708	RND2
ENSGALG00000045656	-1.15067	9.93e-07	1.91e-05
ENSGALG00000027793	-1.14669	0.000301938	0.00283063	SCN9A
ENSGALG00000006629	-1.14247	0.000782355	0.00634283	RBP4
ENSGALG00000044339	-1.1387	4.79e-09	1.42e-07
ENSGALG00000004155	-1.13365	0.00036813	0.0033451	MYOM3
ENSGALG00000036565	-1.13151	0.000934601	0.00736655
ENSGALG00000016837	-1.1314	0.00419103	0.0249843	MYO16
ENSGALG00000038789	-1.12968	0.000787372	0.00637978	CLIC3
ENSGALG00000045770	-1.12833	3.65e-06	6.07e-05
ENSGALG00000045266	-1.1265	0.00162	0.0115688
ENSGALG00000005140	-1.12568	0.00586333	0.0325517	RRAD
ENSGALG00000005076	-1.12517	3.02e-05	0.000392225
ENSGALG00000036535	-1.12391	0.00341462	0.0213737
ENSGALG00000043355	-1.1203	0.00790284	0.0409021	CELSR1
ENSGALG00000031069	-1.11982	7.23e-05	0.000831211
ENSGALG00000013253	-1.11944	7.5e-10	2.58e-08	INSRR
ENSGALG00000034956	-1.11707	0.00881034	0.0444548
ENSGALG00000002558	-1.11447	0.000985267	0.00768309
ENSGALG00000008656	-1.11343	3.03e-08	7.75e-07	ICOS
ENSGALG00000046395	-1.11148	6.67e-12	3.03e-10
ENSGALG00000035540	-1.11036	2.12e-05	0.000288856
ENSGALG00000011524	-1.10796	0.000671148	0.00557458	PPEF2
ENSGALG00000005543	-1.10022	0.000139823	0.00146962
ENSGALG00000004916	-1.09807	0.000157183	0.00162395	DRC3
ENSGALG00000036530	-1.09559	9.79e-16	6.57e-14
ENSGALG00000000461	-1.09417	0.00115409	0.00882143	MRC2
ENSGALG00000009021	-1.08703	2.33e-09	7.35e-08	ST6GALNAC5
ENSGALG00000038678	-1.08646	2.24e-07	4.93e-06	EPB41L3
ENSGALG00000032818	-1.08348	0.0024332	0.0161624
ENSGALG00000025862	-1.08154	0.00048827	0.00424328	TMEM26
ENSGALG00000004428	-1.08035	6.73e-07	1.35e-05
ENSGALG00000006421	-1.08028	0.0019906	0.0137277	SLC16A12
ENSGALG00000013568	-1.08025	0.0049654	0.0286185	NR4A3
ENSGALG00000037747	-1.07778	4.13e-06	6.8e-05
ENSGALG00000016258	-1.07432	0.000839227	0.00675269
ENSGALG00000000048	-1.07354	3.37e-07	7.19e-06
ENSGALG00000019147	-1.06904	4.99e-16	3.43e-14
ENSGALG00000016142	-1.06851	2.97e-06	5.11e-05
ENSGALG00000045139	-1.06603	1.28e-05	0.000186072
ENSGALG00000040560	-1.06108	1.48e-12	7.22e-11
ENSGALG00000030007	-1.06104	1.14e-14	7.04e-13
ENSGALG00000046662	-1.05954	0.00206194	0.0141495
ENSGALG00000016815	-1.0589	0.00869836	0.0440694	UPF3A
ENSGALG00000034289	-1.05884	6.81e-05	0.000788855	SLC41A3
ENSGALG00000009297	-1.05559	1.47e-16	1.07e-14	TELO2
ENSGALG00000036848	-1.05529	0.00978328	0.0481574
ENSGALG00000035662	-1.05455	3.03e-05	0.00039248
ENSGALG00000030700	-1.05332	0.000348836	0.00321107
ENSGALG00000015395	-1.05311	1.01e-06	1.92e-05
ENSGALG00000043202	-1.0519	2e-07	4.44e-06
ENSGALG00000044751	-1.04893	0.000413381	0.00369173
ENSGALG00000033720	-1.04769	9.01e-05	0.00101106	CA7
ENSGALG00000031875	-1.04552	1.22e-05	0.00017839
ENSGALG00000044062	-1.04543	1.82e-08	4.87e-07
ENSGALG00000040241	-1.04401	0.000581421	0.00492494	NTRK3
ENSGALG00000044709	-1.04271	7.39e-07	1.46e-05
ENSGALG00000007594	-1.03967	0.000349858	0.00321749	ASB12
ENSGALG00000004018	-1.0319	1.57e-10	5.87e-09	GLYCTK
ENSGALG00000033688	-1.03125	0.00334905	0.0210867
ENSGALG00000046147	-1.03058	0.0011923	0.00905369
ENSGALG00000027090	-1.02893	6.25e-07	1.26e-05
ENSGALG00000005037	-1.02774	0.000231293	0.00224916	TEX14
ENSGALG00000016476	-1.02747	4.77e-10	1.69e-08	TTC32
ENSGALG00000031924	-1.02726	0.000359968	0.0032887
ENSGALG00000036711	-1.02679	1.62e-15	1.07e-13	S100A11
ENSGALG00000037006	-1.02625	0.000158984	0.00163729
ENSGALG00000017005	-1.02599	7.07e-07	1.41e-05	CAB39L
ENSGALG00000043322	-1.02184	0.00445749	0.0262019	C2orf66
ENSGALG00000014650	-1.02142	0.00353702	0.021952	POLR3G
ENSGALG00000040371	-1.02074	4.05e-15	2.59e-13	CD59
ENSGALG00000031119	-1.01817	5.91e-08	1.46e-06
ENSGALG00000041817	-1.01346	0.00788904	0.0408747
ENSGALG00000007070	-1.01341	9.37e-08	2.23e-06	OTOA
ENSGALG00000045305	-1.01148	0.000762855	0.00621374
ENSGALG00000002820	-1.01032	6.81e-19	5.77e-17	DFFA
ENSGALG00000039075	-1.00837	4.69e-05	0.000572826
ENSGALG00000008599	-1.00822	0.00272796	0.0178306
ENSGALG00000044140	-1.00748	0.00340209	0.0213144
ENSGALG00000004612	-1.00724	7.96e-24	9.3e-22	MTHFR
ENSGALG00000033883	-1.00638	0.00149437	0.0108555
ENSGALG00000010769	-1.00633	2.46e-05	0.000327834	HPGD
ENSGALG00000036270	-1.00266	7.55e-13	3.86e-11
ENSGALG00000007661	-1.00209	0.000104757	0.00114803	MYCBPAP
ENSGALG00000009224	1.00575	2.7e-08	6.96e-07
ENSGALG00000044832	1.00589	0.00988167	0.0486073
ENSGALG00000002024	1.00999	2.32e-13	1.28e-11	COMT
ENSGALG00000030746	1.01164	3.61e-07	7.63e-06
ENSGALG00000007160	1.01366	0.0020553	0.0141179
ENSGALG00000013073	1.01776	0.00205194	0.0141017	UPP1
ENSGALG00000040773	1.01855	0.00933063	0.0464466	C9orf116
ENSGALG00000016991	1.01883	2.14e-16	1.52e-14	ESD
ENSGALG00000034282	1.01976	0.0017143	0.0121046	LRFN3
ENSGALG00000032146	1.02075	0.000444591	0.00392305	SLC4A5
ENSGALG00000016651	1.02099	3.02e-05	0.000392225
ENSGALG00000003472	1.02342	2.67e-05	0.000352455	VWC2L
ENSGALG00000005617	1.02421	1.61e-07	3.63e-06	NTHL1
ENSGALG00000002529	1.02616	0.000253027	0.00242893
ENSGALG00000032887	1.02951	4.4e-05	0.000540588
ENSGALG00000019987	1.03592	0.00933209	0.0464466	LRP11
ENSGALG00000035777	1.03639	0.00720288	0.0379997	FAM212A
ENSGALG00000032361	1.03731	0.000263961	0.00251578
ENSGALG00000012080	1.03931	6.61e-13	3.43e-11
ENSGALG00000026465	1.04087	0.000157981	0.00163098	TMEM100
ENSGALG00000031784	1.04611	8.97e-05	0.0010081
ENSGALG00000046077	1.04632	0.000720765	0.00592297
ENSGALG00000010117	1.04769	0.00235437	0.0157669	SLC25A21
ENSGALG00000043671	1.05156	0.000355507	0.00326081
ENSGALG00000043703	1.05296	0.00623799	0.0341326
ENSGALG00000038581	1.05398	8.83e-08	2.11e-06
ENSGALG00000005330	1.05487	0.000464849	0.00407542	SNCAIP
ENSGALG00000037589	1.05654	0.00719893	0.0379997
ENSGALG00000026491	1.0639	0.00022945	0.00223907	TMEM17
ENSGALG00000029566	1.06847	8.41e-05	0.000952388
ENSGALG00000043390	1.06942	0.000466231	0.00408239
ENSGALG00000034746	1.07085	1.78e-06	3.23e-05
ENSGALG00000038720	1.07246	0.00327791	0.0207724
ENSGALG00000033338	1.07334	0.00474998	0.027687	GPT2
ENSGALG00000003972	1.0742	0.00476879	0.0277384	FAXDC2
ENSGALG00000011419	1.07595	4.55e-06	7.45e-05	DUSP4
ENSGALG00000006719	1.07762	0.00419319	0.0249865	GNAZ
ENSGALG00000022871	1.07863	3.02e-05	0.000392225
ENSGALG00000000357	1.0815	0.000182336	0.00184272
ENSGALG00000034792	1.0825	0.00138222	0.0101787
ENSGALG00000040101	1.08298	0.00871548	0.0441042
ENSGALG00000016498	1.08385	0.000271655	0.00258025	MFSD2B
ENSGALG00000012076	1.08594	1.01e-06	1.93e-05	TIFA
ENSGALG00000033600	1.08599	0.00061327	0.00514072
ENSGALG00000030647	1.08821	6.26e-06	9.89e-05	MFAP2
ENSGALG00000000184	1.09005	0.00447858	0.0262925	SLC27A6
ENSGALG00000043346	1.09289	2.34e-05	0.000314185
ENSGALG00000004503	1.09462	9.57e-09	2.66e-07
ENSGALG00000033351	1.09821	0.00703659	0.0373208	CTHRC1
ENSGALG00000033874	1.10382	0.000244699	0.00235971
ENSGALG00000028304	1.10579	5.99e-09	1.74e-07
ENSGALG00000021225	1.10622	1.45e-11	6.34e-10
ENSGALG00000012847	1.10655	0.00785909	0.0407438
ENSGALG00000008844	1.10951	7.21e-20	6.46e-18	SLC31A1
ENSGALG00000027462	1.11374	2.6e-12	1.23e-10	P3H4
ENSGALG00000033695	1.11418	6.06e-05	0.000714045	CYP26A1
ENSGALG00000004900	1.11615	6.53e-05	0.000761629	RFLNB
ENSGALG00000006306	1.11749	0.00139796	0.0102729	UROC1
ENSGALG00000010932	1.1176	1.51e-12	7.34e-11
ENSGALG00000005747	1.11804	0.00401405	0.0242202
ENSGALG00000009995	1.11883	5.04e-09	1.48e-07	AKAP6
ENSGALG00000000104	1.1192	0.00185966	0.0129793
ENSGALG00000015020	1.11991	2.2e-06	3.89e-05	TMEM171
ENSGALG00000045125	1.12005	0.000177841	0.00180782	GP5
ENSGALG00000001527	1.12197	1.09e-06	2.06e-05	VWA1
ENSGALG00000016785	1.12275	9.71e-05	0.00107237	IL1RL1
ENSGALG00000005849	1.12284	7.7e-23	8.36e-21	PPDPF
ENSGALG00000043167	1.13067	1.6e-06	2.94e-05	TNFRSF11B
ENSGALG00000046369	1.13069	0.000348929	0.00321107
ENSGALG00000007447	1.13096	5.62e-12	2.58e-10	TUBB1
ENSGALG00000030930	1.13114	1.46e-06	2.7e-05
ENSGALG00000011970	1.13132	0.000168353	0.00171891	CHADL
ENSGALG00000001618	1.13561	2.63e-08	6.79e-07
ENSGALG00000010940	1.13825	1.06e-08	2.94e-07	ACSS3
ENSGALG00000038559	1.13881	4.85e-13	2.58e-11	CD8A
ENSGALG00000045525	1.13925	8.93e-05	0.0010046
ENSGALG00000041512	1.14009	0.000375369	0.00339952
ENSGALG00000037088	1.14368	0.00597438	0.0330159
ENSGALG00000011295	1.1448	9.1e-24	1.05e-21	SOCS2
ENSGALG00000029485	1.14841	6.01e-22	6.24e-20
ENSGALG00000009638	1.14851	4.7e-06	7.65e-05	ANO6
ENSGALG00000002551	1.15032	2.13e-05	0.000289434	CFAP70
ENSGALG00000030380	1.15082	7.97e-07	1.56e-05
ENSGALG00000044018	1.15111	2.41e-06	4.21e-05
ENSGALG00000038000	1.15281	7.37e-12	3.29e-10	CX3CR1
ENSGALG00000040644	1.15464	7.84e-10	2.67e-08	C8G
ENSGALG00000034416	1.15516	7.27e-12	3.26e-10
ENSGALG00000033633	1.15682	0.00600681	0.0331233
ENSGALG00000008226	1.1583	1.91e-19	1.67e-17	NIF3L1
ENSGALG00000010268	1.15848	2.1e-05	0.00028698
ENSGALG00000016441	1.15986	0.00017884	0.00181581
ENSGALG00000009152	1.16103	5.62e-08	1.4e-06	ATRNL1
ENSGALG00000002576	1.16323	3.33e-08	8.48e-07	ASL2
ENSGALG00000020688	1.16525	6.05e-05	0.000712811
ENSGALG00000034387	1.16823	0.00873393	0.0441815
ENSGALG00000003103	1.17444	0.000473343	0.00413165	MST1R
ENSGALG00000008121	1.17557	0.00132643	0.00986198	CYP17A1
ENSGALG00000002623	1.17628	0.00170463	0.0120486	PCOLCE2
ENSGALG00000030767	1.17699	0.00377493	0.0231213
ENSGALG00000037518	1.17788	8.1e-07	1.58e-05
ENSGALG00000017652	1.17965	4.7e-07	9.74e-06	TTC9
ENSGALG00000010158	1.18097	2.41e-08	6.26e-07	KANK1
ENSGALG00000026525	1.18476	4.8e-10	1.7e-08	EBP
ENSGALG00000046299	1.18721	0.00640978	0.0348203	CNKSR1
ENSGALG00000015677	1.1878	2.8e-06	4.84e-05	SUSD1
ENSGALG00000004436	1.18897	9.37e-10	3.15e-08
ENSGALG00000014847	1.19538	4.01e-05	0.00049953	MYOM1
ENSGALG00000005265	1.19563	0.00951899	0.0471236	SYT9
ENSGALG00000016186	1.19776	0.000438197	0.00387623
ENSGALG00000000824	1.20176	3.69e-05	0.000464449
ENSGALG00000038257	1.2073	4.34e-05	0.000534333
ENSGALG00000005209	1.20768	4.32e-06	7.1e-05
ENSGALG00000001734	1.21861	3.04e-05	0.000394061
ENSGALG00000028659	1.21955	4.97e-15	3.17e-13
ENSGALG00000011235	1.22236	8.16e-06	0.000125853	GALNT15
ENSGALG00000016693	1.22585	3.65e-16	2.54e-14
ENSGALG00000032974	1.2265	1.33e-07	3.05e-06	ADAMTS2
ENSGALG00000032066	1.22709	1.84e-05	0.000256913
ENSGALG00000000866	1.22977	1.93e-10	7.14e-09
ENSGALG00000043009	1.23132	0.000108253	0.00118075	WNT1
ENSGALG00000032304	1.23387	0.00892961	0.0448125
ENSGALG00000038590	1.23413	2.41e-12	1.14e-10
ENSGALG00000038209	1.23554	0.00271817	0.0177908
ENSGALG00000014722	1.23575	0.00118519	0.00900948
ENSGALG00000037246	1.23775	3.13e-22	3.27e-20	RAMP3
ENSGALG00000010664	1.23809	0.000286411	0.00270011	KIF26B
ENSGALG00000038133	1.23944	3.94e-06	6.52e-05	SMIM3
ENSGALG00000030250	1.24044	7.57e-06	0.00011768	SV2B
ENSGALG00000028063	1.24113	2.49e-08	6.44e-07	LOX
ENSGALG00000030341	1.24115	0.000126759	0.0013477
ENSGALG00000010716	1.24232	7.63e-28	1.21e-25	AGA
ENSGALG00000033229	1.24545	0.00763508	0.0398262
ENSGALG00000016507	1.25158	0.00396753	0.0239916	fndc4
ENSGALG00000034117	1.25863	0.00731027	0.0384495
ENSGALG00000006992	1.26034	1.97e-05	0.000272441	MMP9
ENSGALG00000031497	1.26084	0.00384287	0.0234008
ENSGALG00000044252	1.26777	0.00100605	0.00780137
ENSGALG00000005502	1.26799	0.00767003	0.0399635	KCNG4
ENSGALG00000038775	1.27001	0.00133941	0.00994255	SPON1
ENSGALG00000003196	1.27092	7.57e-29	1.28e-26
ENSGALG00000001371	1.27399	0.000270558	0.0025716
ENSGALG00000007408	1.27418	2.53e-09	7.91e-08
ENSGALG00000035580	1.27623	0.00653837	0.0353943	MPP2
ENSGALG00000040655	1.28046	4.78e-08	1.19e-06	FAM20A
ENSGALG00000032525	1.28072	0.000282735	0.00267271
ENSGALG00000006323	1.28286	7.02e-05	0.000811875	MIM1
ENSGALG00000037619	1.28554	0.00213589	0.0145349	HOXB6
ENSGALG00000045640	1.28986	5.85e-11	2.35e-09
ENSGALG00000008552	1.29091	0.000642299	0.00535417	MAL
ENSGALG00000009315	1.29121	0.000140577	0.00147492	PAPLN
ENSGALG00000031013	1.29512	0.000258981	0.00247341	DHDH
ENSGALG00000011109	1.29808	4.84e-06	7.84e-05	MAPK10
ENSGALG00000010090	1.29902	0.00165076	0.0117335	FAM160A1
ENSGALG00000029487	1.29937	0.005578	0.0313306
ENSGALG00000014528	1.29959	0.000171599	0.0017482	ENO2
ENSGALG00000017864	1.30074	0.000808873	0.00653114	SNORA3
ENSGALG00000030720	1.30215	0.00024115	0.00233196
ENSGALG00000042030	1.30247	2.73e-05	0.000358727
ENSGALG00000029256	1.30264	1.92e-05	0.00026662
ENSGALG00000014743	1.30419	7.16e-05	0.000826031	RNF180
ENSGALG00000044619	1.31298	7.66e-06	0.000118854
ENSGALG00000000920	1.31509	0.00328033	0.0207764	CGN
ENSGALG00000009870	1.31531	6.66e-19	5.68e-17	IL15
ENSGALG00000005022	1.3157	0.000235002	0.00227885
ENSGALG00000022815	1.316	7.95e-05	0.000904287
ENSGALG00000023411	1.32349	1.93e-10	7.14e-09	CD180
ENSGALG00000038694	1.32582	0.00878822	0.0443915
ENSGALG00000012577	1.32655	1.36e-05	0.000196502	FRMD3
ENSGALG00000030247	1.32904	0.000134362	0.00142442	TMOD4
ENSGALG00000030479	1.3324	0.00916745	0.0458076
ENSGALG00000002389	1.33932	7.79e-08	1.87e-06	ITGB4
ENSGALG00000040992	1.34009	0.00177889	0.0124846
ENSGALG00000015835	1.34522	0.000484598	0.004214	GRIK1
ENSGALG00000031776	1.3472	0.00352805	0.0219061	NFASC
ENSGALG00000042388	1.35376	0.000250339	0.00240741	LAMA2
ENSGALG00000027587	1.35774	1.27e-09	4.21e-08	LRG1
ENSGALG00000043448	1.35942	0.00124693	0.00938634	ABLIM2
ENSGALG00000033541	1.36068	0.00158097	0.0113738	FRMPD4
ENSGALG00000042544	1.3627	0.00193041	0.013379
ENSGALG00000011798	1.36342	3.08e-21	2.98e-19	HEBP1
ENSGALG00000021395	1.36434	5.1e-07	1.05e-05
ENSGALG00000038589	1.36768	4.06e-08	1.02e-06	ABHD14B
ENSGALG00000001392	1.37534	0.000154837	0.0016009	MMP23B
ENSGALG00000029808	1.37571	0.000123405	0.00131708
ENSGALG00000028238	1.377	0.000111316	0.00120753
ENSGALG00000045169	1.38158	0.00661035	0.0357005
ENSGALG00000003578	1.38698	2.04e-08	5.39e-07	FN1
ENSGALG00000027765	1.39055	3.7e-14	2.19e-12	MRC1L-D
ENSGALG00000036919	1.39219	2.74e-11	1.14e-09
ENSGALG00000021158	1.39393	0.00187122	0.0130338	SLC7A9
ENSGALG00000039334	1.39538	0.000772772	0.00627979
ENSGALG00000001603	1.40199	4.23e-14	2.48e-12	NARF
ENSGALG00000010258	1.40461	4.2e-12	1.94e-10	LTBP2
ENSGALG00000037189	1.40523	7.66e-07	1.51e-05
ENSGALG00000010163	1.40756	3.93e-08	9.93e-07	LGR5
ENSGALG00000033584	1.41428	9.57e-11	3.68e-09
ENSGALG00000023936	1.41524	2.36e-07	5.17e-06
ENSGALG00000004083	1.41629	0.000247561	0.00238235	GRIA1
ENSGALG00000033886	1.42119	0.000481361	0.00419372
ENSGALG00000002515	1.42166	1.04e-07	2.45e-06	OLFM1
ENSGALG00000026092	1.4236	4.65e-11	1.88e-09	HRH4
ENSGALG00000006751	1.42803	0.00651639	0.0353028	THY1
ENSGALG00000014166	1.42829	2.73e-31	5.28e-29	TSPO
ENSGALG00000012285	1.43075	0.00308957	0.0198579	BAIAP2L2
ENSGALG00000038177	1.43213	1.33e-13	7.47e-12
ENSGALG00000026146	1.43944	0.00831213	0.0424627	CRLF1
ENSGALG00000014962	1.44413	7.5e-12	3.34e-10	FAM26F
ENSGALG00000031487	1.44539	1.62e-12	7.83e-11	FSTL4
ENSGALG00000029547	1.45185	3.02e-10	1.1e-08
ENSGALG00000045387	1.45371	0.00897133	0.0449894
ENSGALG00000015618	1.46666	0.00359395	0.0222354	ATP6AP1L
ENSGALG00000040221	1.46696	7.98e-06	0.000123468
ENSGALG00000040114	1.46862	4.94e-10	1.74e-08	PTPRZ1
ENSGALG00000038087	1.46953	3.12e-05	0.000403258	CACNG3
ENSGALG00000039170	1.48259	3.06e-06	5.23e-05	LHFPL5
ENSGALG00000019553	1.48576	2.86e-06	4.93e-05
ENSGALG00000008141	1.49242	8.47e-06	0.000129992	COL4A5
ENSGALG00000009107	1.49548	3.57e-14	2.12e-12	NRXN1
ENSGALG00000016478	1.49852	3.02e-07	6.48e-06	MATN3
ENSGALG00000040320	1.49877	0.00567087	0.0316985	HOXB8
ENSGALG00000012061	1.50023	5.94e-08	1.46e-06
ENSGALG00000031761	1.50114	0.00529793	0.0301598
ENSGALG00000046639	1.50328	0.00103584	0.00798778
ENSGALG00000004475	1.50422	0.00362532	0.02238
ENSGALG00000014997	1.51655	3.69e-10	1.32e-08	PLA1A
ENSGALG00000019552	1.51873	1.03e-05	0.000153883	SERPINB2
ENSGALG00000042748	1.51916	9.36e-06	0.000142565
ENSGALG00000006189	1.52224	4.55e-05	0.000557554	CRYGN
ENSGALG00000034504	1.52614	9.65e-05	0.00106679
ENSGALG00000008267	1.52658	0.000207187	0.00205502	IL5RA
ENSGALG00000011288	1.52876	0.000419199	0.00374129	DACT2
ENSGALG00000034018	1.53346	8.02e-14	4.61e-12
ENSGALG00000016391	1.53892	1.07e-05	0.000158277	CNKSR2
ENSGALG00000013775	1.54118	0.000685095	0.00565661	CDH19
ENSGALG00000045316	1.55605	1.52e-09	4.98e-08
ENSGALG00000015148	1.55827	1.79e-11	7.74e-10	ANXA1
ENSGALG00000034756	1.56568	2.11e-05	0.000287969
ENSGALG00000041854	1.57082	6.83e-07	1.36e-05
ENSGALG00000028186	1.5716	2.03e-06	3.62e-05	RERG
ENSGALG00000014585	1.57211	3.35e-30	6.21e-28
ENSGALG00000038025	1.57214	7.38e-07	1.46e-05
ENSGALG00000005553	1.57475	1.29e-07	2.96e-06	NLGN3
ENSGALG00000031405	1.57912	1.23e-05	0.000179797
ENSGALG00000000690	1.58132	0.000188224	0.00188849	GDPD4
ENSGALG00000007945	1.58259	0.00451907	0.0265078	CRYAB
ENSGALG00000037675	1.58273	1.37e-19	1.21e-17	COL14A1
ENSGALG00000000226	1.58743	5.68e-08	1.41e-06	TMEM9
ENSGALG00000013604	1.59078	0.000429512	0.00381862	VIP
ENSGALG00000026613	1.59082	0.00057741	0.00489847
ENSGALG00000016362	1.59249	0.000183267	0.00184926	SH3YL1
ENSGALG00000035223	1.59576	1.81e-33	3.82e-31	NDUFA6
ENSGALG00000009959	1.59835	9.51e-05	0.00105659
ENSGALG00000044437	1.6079	2.38e-05	0.000319566
ENSGALG00000008365	1.61009	1.2e-12	6.05e-11	CHRM4
ENSGALG00000039458	1.61053	0.00367375	0.0226287	MSTN
ENSGALG00000046645	1.61325	7.79e-09	2.21e-07
ENSGALG00000037811	1.62003	3.54e-06	5.91e-05	NRSN1
ENSGALG00000011041	1.63409	3.08e-06	5.25e-05	DNAJC6
ENSGALG00000008188	1.63755	0.000765874	0.00623102	TRIM36
ENSGALG00000045535	1.63936	1.63e-07	3.66e-06
ENSGALG00000030259	1.64228	0.00165587	0.0117578
ENSGALG00000014835	1.65614	0.00247267	0.0163817	C7
ENSGALG00000008290	1.65726	0.000479154	0.00417712	VSIG1
ENSGALG00000032028	1.659	2.71e-13	1.47e-11	SERTM1
ENSGALG00000016724	1.66327	1.11e-14	6.87e-13	RGN
ENSGALG00000014975	1.66364	0.0014258	0.0104288	DRD5
ENSGALG00000009452	1.66576	2.24e-09	7.08e-08	GALNT16
ENSGALG00000046486	1.67597	3.11e-14	1.86e-12
ENSGALG00000023622	1.68409	0.00597246	0.0330159
ENSGALG00000009346	1.68481	3.55e-49	1.54e-46	HN1L
ENSGALG00000034397	1.68885	1e-15	6.68e-14
ENSGALG00000015573	1.70169	0.00131052	0.00977839	FHL5
ENSGALG00000027471	1.70633	0.00640699	0.0348187	MFAP5
ENSGALG00000030900	1.70851	1.35e-30	2.54e-28	NCMAP
ENSGALG00000012542	1.70862	0.00884992	0.0445865	RASD2
ENSGALG00000002282	1.7108	6.51e-09	1.87e-07	TMEM200A
ENSGALG00000042468	1.71097	3.61e-23	4.02e-21
ENSGALG00000027716	1.71127	3.91e-06	6.47e-05
ENSGALG00000033302	1.71593	1.41e-09	4.63e-08
ENSGALG00000004870	1.71699	1.08e-09	3.6e-08	PIH1D3
ENSGALG00000040256	1.71723	7.56e-09	2.15e-07	RIMS2
ENSGALG00000036838	1.72242	0.000102899	0.00113034	PXDNL
ENSGALG00000011897	1.72443	6.36e-47	2.33e-44	SMDT1
ENSGALG00000043275	1.72547	1.82e-07	4.06e-06
ENSGALG00000041781	1.72554	0.00101849	0.00788906
ENSGALG00000045347	1.72918	0.000350685	0.00322296
ENSGALG00000031058	1.7332	1.85e-09	6e-08
ENSGALG00000002112	1.73631	2.32e-23	2.6e-21	CSF3R
ENSGALG00000004849	1.73713	1.58e-20	1.46e-18	WSCD2
ENSGALG00000035599	1.74132	2.07e-05	0.000284705
ENSGALG00000023787	1.7431	1.01e-07	2.38e-06
ENSGALG00000027292	1.74476	6.79e-05	0.000787612	gga-mir-6669
ENSGALG00000003677	1.74591	2.1e-11	8.86e-10	NTNG2
ENSGALG00000040179	1.75174	0.000656902	0.00546606
ENSGALG00000000560	1.75505	0.00327764	0.0207724
ENSGALG00000042411	1.75602	2.59e-14	1.57e-12
ENSGALG00000026553	1.76432	3.21e-05	0.000413996
ENSGALG00000034294	1.7674	3.96e-10	1.41e-08	ATP6V0D2
ENSGALG00000042084	1.77247	0.00231815	0.015592
ENSGALG00000022440	1.77681	8.08e-11	3.17e-09	EVA1B
ENSGALG00000044790	1.78001	2.45e-07	5.35e-06
ENSGALG00000046293	1.78062	4.8e-09	1.42e-07
ENSGALG00000044618	1.78537	0.00146196	0.0106587
ENSGALG00000005657	1.78768	2.66e-05	0.000351958	CRHR2
ENSGALG00000039452	1.81452	0.000230798	0.00224749
ENSGALG00000033547	1.81901	3.46e-06	5.8e-05
ENSGALG00000027520	1.82213	0.00121382	0.00917912
ENSGALG00000010125	1.82455	1.39e-05	0.000200054	CSGALNACT1
ENSGALG00000044489	1.83539	0.000979718	0.00765271
ENSGALG00000001021	1.84115	0.00326626	0.0207346	MYOCD
ENSGALG00000027973	1.84362	0.000326319	0.00302705	CATHL1
ENSGALG00000029664	1.85259	3.27e-05	0.000418773	SAMD12
ENSGALG00000040493	1.85341	6.13e-22	6.31e-20	PTN
ENSGALG00000039964	1.86326	5.92e-44	1.96e-41	KIFC1
ENSGALG00000033014	1.86499	3.52e-07	7.46e-06
ENSGALG00000020876	1.86652	0.000102756	0.00112966
ENSGALG00000031101	1.87235	6.64e-13	3.43e-11
ENSGALG00000017106	1.87771	6.13e-11	2.46e-09	ATP8A2
ENSGALG00000016992	1.88109	0.000288981	0.00272249	HTR2A
ENSGALG00000035355	1.88795	0.00153698	0.0111123
ENSGALG00000032820	1.88831	4.16e-09	1.25e-07
ENSGALG00000040367	1.88934	2.25e-22	2.38e-20	P2RY14
ENSGALG00000032506	1.89668	3.71e-09	1.12e-07	GEM
ENSGALG00000016945	1.90295	1.41e-24	1.74e-22	LECT1
ENSGALG00000013001	1.91297	9.2e-09	2.58e-07	CTNND2
ENSGALG00000043111	1.91903	1.7e-08	4.56e-07
ENSGALG00000045728	1.92654	0.000586161	0.00495758
ENSGALG00000037319	1.92728	1.19e-13	6.71e-12
ENSGALG00000042611	1.92908	8.62e-17	6.51e-15
ENSGALG00000044275	1.93375	0.000163458	0.00167508
ENSGALG00000016668	1.93813	2.57e-07	5.58e-06
ENSGALG00000017168	1.95771	0.000395955	0.00355209	SLN
ENSGALG00000000059	1.95953	3.66e-05	0.000463017	TUBB3
ENSGALG00000030189	1.97181	1.07e-05	0.000158277
ENSGALG00000009069	1.97518	0.000255936	0.00244768	CAPN14
ENSGALG00000045523	1.97603	1.4e-06	2.6e-05
ENSGALG00000005631	1.9856	0.00022559	0.0022057	TRPM2
ENSGALG00000015080	1.98773	5.59e-05	0.000667536	SLC24A2
ENSGALG00000026862	1.99484	0.00132157	0.00983116	CLDN1
ENSGALG00000042159	1.99759	6.85e-10	2.37e-08	SLITRK3
ENSGALG00000002287	1.99977	0.00576457	0.0320932
ENSGALG00000035292	2.00688	0.000225712	0.0022057
ENSGALG00000003309	2.00801	0.00271933	0.0177908
ENSGALG00000035924	2.01434	3.35e-05	0.000428656
ENSGALG00000011227	2.03988	1.29e-07	2.96e-06	CDS1
ENSGALG00000045804	2.04236	1.51e-05	0.000215808
ENSGALG00000005226	2.04732	2.57e-06	4.47e-05	MYOZ1
ENSGALG00000044222	2.05043	7.78e-08	1.87e-06
ENSGALG00000045319	2.05278	3.73e-11	1.54e-09
ENSGALG00000033902	2.06184	1.28e-05	0.000186142
ENSGALG00000004930	2.06506	7.15e-07	1.42e-05	HRH1
ENSGALG00000043831	2.0655	2.28e-12	1.08e-10	LRRC73
ENSGALG00000012407	2.07344	3.33e-06	5.61e-05	LRP1B
ENSGALG00000027707	2.07345	6.65e-22	6.79e-20	ESM1
ENSGALG00000016325	2.07571	4.79e-61	3.33e-58
ENSGALG00000024272	2.08994	5.69e-10	1.99e-08	S100A8
ENSGALG00000029671	2.0997	1.65e-06	3.01e-05
ENSGALG00000030626	2.10815	5.77e-58	3.64e-55	FZD6
ENSGALG00000033116	2.11308	1.78e-31	3.53e-29
ENSGALG00000041228	2.11503	6.54e-06	0.000102474
ENSGALG00000041931	2.11514	9.22e-10	3.11e-08
ENSGALG00000002466	2.12081	1.31e-16	9.66e-15	SLC2A5
ENSGALG00000042767	2.12392	1.27e-38	3.22e-36	LPAR2
ENSGALG00000035191	2.12456	5.69e-05	0.000677882
ENSGALG00000041875	2.12498	1.48e-08	3.98e-07
ENSGALG00000028988	2.15798	9.49e-13	4.81e-11
ENSGALG00000026572	2.15818	1.17e-28	1.96e-26	RGS5
ENSGALG00000035577	2.15892	2.23e-05	0.00030126
ENSGALG00000004290	2.16501	6.12e-07	1.24e-05	ANGPTL1
ENSGALG00000031792	2.17438	6.28e-10	2.18e-08
ENSGALG00000030738	2.17853	1.12e-06	2.12e-05
ENSGALG00000003814	2.18417	0.000971221	0.00760771
ENSGALG00000007278	2.18641	1.03e-05	0.000153883	GRIN2A
ENSGALG00000037149	2.19755	8.39e-05	0.000951066
ENSGALG00000046477	2.20632	0.000154653	0.00160019
ENSGALG00000043218	2.21835	7.45e-05	0.000852455
ENSGALG00000039587	2.21946	0.00197257	0.0136372	SYNDIG1
ENSGALG00000037131	2.2311	4.81e-09	1.42e-07
ENSGALG00000034806	2.23465	1.04e-12	5.24e-11
ENSGALG00000026452	2.23718	2.43e-05	0.000324707	MURC
ENSGALG00000008998	2.2424	1.74e-10	6.48e-09	FAM179A
ENSGALG00000034458	2.24321	1.25e-07	2.9e-06	S100A1
ENSGALG00000044585	2.25345	0.000113796	0.00123155
ENSGALG00000011202	2.25592	2.59e-05	0.000343178	COLQ
ENSGALG00000031037	2.2565	2.36e-43	7.14e-41
ENSGALG00000005754	2.26222	6.36e-05	0.000745169
ENSGALG00000015687	2.27923	1.55e-11	6.75e-10
ENSGALG00000044922	2.284	4.4e-05	0.00054068
ENSGALG00000009759	2.29135	1.2e-22	1.29e-20	SLC16A7
ENSGALG00000042266	2.29395	2.07e-39	5.32e-37	PHYHD1
ENSGALG00000046052	2.30225	1.39e-08	3.76e-07
ENSGALG00000045471	2.30275	1.83e-05	0.000256144
ENSGALG00000044015	2.30511	5.05e-05	0.000610076
ENSGALG00000016669	2.30534	6.62e-08	1.62e-06
ENSGALG00000037980	2.31267	3.98e-07	8.33e-06
ENSGALG00000030719	2.32215	3.56e-07	7.53e-06
ENSGALG00000044259	2.34387	2.25e-06	3.96e-05
ENSGALG00000011894	2.35279	1.22e-48	5.16e-46
ENSGALG00000004704	2.36106	0.000889587	0.00710426
ENSGALG00000015307	2.37787	1.68e-27	2.53e-25	ABI3BP
ENSGALG00000037683	2.38299	7.44e-20	6.63e-18
ENSGALG00000042449	2.40618	1.6e-07	3.6e-06
ENSGALG00000045327	2.40878	9.49e-15	5.94e-13
ENSGALG00000035002	2.40978	6.36e-07	1.28e-05
ENSGALG00000004530	2.41174	1.56e-06	2.86e-05	MMD2
ENSGALG00000037273	2.41853	2.34e-06	4.1e-05
ENSGALG00000011740	2.42325	5.69e-12	2.6e-10	MGP
ENSGALG00000005000	2.42818	1.64e-64	1.34e-61	COMTD1
ENSGALG00000028357	2.45387	3.4e-18	2.72e-16
ENSGALG00000044439	2.45772	4.74e-05	0.00057874
ENSGALG00000009017	2.45888	1.66e-05	0.000234477	STEAP2
ENSGALG00000028978	2.47686	1.29e-27	1.96e-25	BTBD19
ENSGALG00000029284	2.48251	1.37e-05	0.000197832
ENSGALG00000031956	2.50295	3.53e-09	1.08e-07
ENSGALG00000044288	2.51438	3.98e-07	8.33e-06
ENSGALG00000034505	2.51749	9.99e-14	5.69e-12	CDKN2A
ENSGALG00000017183	2.52223	4.11e-26	5.55e-24	MMP13
ENSGALG00000037794	2.5732	6.3e-06	9.92e-05
ENSGALG00000046479	2.59229	5.34e-12	2.46e-10
ENSGALG00000042684	2.59321	1.36e-07	3.11e-06
ENSGALG00000001764	2.59562	2.67e-05	0.000352984	HCN4
ENSGALG00000038410	2.60565	4.71e-38	1.17e-35
ENSGALG00000045518	2.6058	2.47e-08	6.42e-07
ENSGALG00000045038	2.63473	4.09e-08	1.03e-06
ENSGALG00000046465	2.64674	8e-07	1.57e-05
ENSGALG00000044353	2.64968	8.3e-07	1.62e-05
ENSGALG00000046624	2.65424	5.24e-06	8.4e-05
ENSGALG00000019755	2.67614	4.58e-06	7.5e-05
ENSGALG00000008741	2.68686	3.18e-18	2.55e-16	PROKR2
ENSGALG00000029764	2.69037	2.36e-11	9.86e-10	RXFP2
ENSGALG00000044408	2.7078	1.02e-07	2.41e-06
ENSGALG00000040094	2.73571	1.99e-11	8.43e-10
ENSGALG00000044057	2.74271	1.27e-12	6.28e-11
ENSGALG00000011801	2.74528	2.33e-11	9.77e-10	ESR2
ENSGALG00000016464	2.76392	6.57e-07	1.32e-05	VSNL1
ENSGALG00000044950	2.77932	1.19e-05	0.000174281
ENSGALG00000002638	2.80755	0.00014074	0.00147492
ENSGALG00000002671	2.82696	7.7e-07	1.52e-05	TMEM132D
ENSGALG00000002103	2.83517	4.09e-11	1.68e-09	TPPP3
ENSGALG00000041375	2.83552	5.7e-09	1.67e-07
ENSGALG00000033466	2.84459	3.05e-06	5.21e-05
ENSGALG00000045081	2.84903	3.23e-06	5.45e-05
ENSGALG00000035512	2.8555	2.25e-09	7.1e-08
ENSGALG00000038112	2.85578	2.26e-25	2.85e-23
ENSGALG00000046430	2.86209	9.23e-47	3.29e-44
ENSGALG00000040914	2.88959	3.14e-09	9.63e-08
ENSGALG00000043914	2.8931	5.88e-29	1.01e-26
ENSGALG00000016648	2.92372	1.88e-08	4.99e-07
ENSGALG00000035660	2.93222	3.03e-14	1.82e-12
ENSGALG00000037587	2.9384	2.87e-14	1.74e-12	ENPP3
ENSGALG00000009920	2.94666	1.11e-08	3.05e-07	COCH
ENSGALG00000037324	2.95094	2.56e-09	7.99e-08
ENSGALG00000046270	3.02264	7.6e-14	4.38e-12
ENSGALG00000001912	3.02284	1.12e-05	0.000164838
ENSGALG00000027166	3.04796	9.2e-11	3.57e-09
ENSGALG00000032282	3.12768	6.27e-10	2.18e-08	CALB1
ENSGALG00000002744	3.17385	3.14e-72	2.91e-69	PCDH15
ENSGALG00000036862	3.22112	1.46e-06	2.7e-05
ENSGALG00000040649	3.23316	1.53e-06	2.82e-05
ENSGALG00000001171	3.23722	1.26e-05	0.000184168	Sema6B
ENSGALG00000044869	3.26155	3.06e-09	9.42e-08
ENSGALG00000033230	3.28959	3.77e-11	1.55e-09
ENSGALG00000019824	3.31331	5.07e-07	1.05e-05
ENSGALG00000045341	3.31613	5.34e-13	2.8e-11
ENSGALG00000016755	3.38825	3.27e-07	6.98e-06	KIAA1211L
ENSGALG00000030400	3.40074	6.98e-06	0.000108794
ENSGALG00000034265	3.42427	1.47e-12	7.21e-11	ZAR1L
ENSGALG00000046435	3.42483	1.39e-08	3.76e-07
ENSGALG00000037469	3.4379	2.14e-07	4.74e-06
ENSGALG00000000498	3.47193	5.73e-51	2.75e-48	ACE
ENSGALG00000041918	3.47557	1.25e-18	1.03e-16	CPA6
ENSGALG00000030371	3.52385	1.4e-21	1.4e-19
ENSGALG00000029657	3.55445	1.87e-08	4.98e-07
ENSGALG00000044165	3.55986	7.12e-11	2.84e-09
ENSGALG00000037214	3.58406	1.77e-09	5.77e-08
ENSGALG00000037868	3.63712	2.06e-11	8.71e-10
ENSGALG00000030320	3.65027	1.97e-167	1.37e-163
ENSGALG00000044955	3.67485	7.5e-09	2.14e-07
ENSGALG00000037626	3.69552	3.7e-31	7.05e-29	KCNQ3
ENSGALG00000013212	3.75155	5.84e-09	1.7e-07
ENSGALG00000040404	3.79762	1.27e-71	1.11e-68
ENSGALG00000006443	3.81371	4.51e-11	1.83e-09
ENSGALG00000045367	3.86335	9.51e-10	3.19e-08
ENSGALG00000046145	3.88763	3.58e-21	3.43e-19
ENSGALG00000045265	3.89343	9.89e-06	0.000148168
ENSGALG00000038917	3.93949	1.07e-19	9.47e-18
ENSGALG00000043860	4.01449	2.79e-08	7.16e-07
ENSGALG00000003193	4.02922	8.78e-17	6.59e-15	CRABP-I
ENSGALG00000042888	4.07528	2.03e-17	1.58e-15
ENSGALG00000044631	4.1215	2.08e-06	3.7e-05
ENSGALG00000032757	4.18939	2.17e-134	5.03e-131
ENSGALG00000042389	4.25893	1.84e-07	4.11e-06	EN1
ENSGALG00000037321	4.29778	2.56e-19	2.22e-17
ENSGALG00000034920	4.32354	2.39e-13	1.31e-11
ENSGALG00000033680	4.32594	2.61e-57	1.57e-54
ENSGALG00000045406	4.36758	2.26e-14	1.38e-12
ENSGALG00000000433	4.41691	3.69e-58	2.44e-55
ENSGALG00000037047	4.43264	1.14e-07	2.67e-06
ENSGALG00000030108	4.51778	2.58e-09	8.03e-08
ENSGALG00000041714	4.57581	1.16e-10	4.38e-09
ENSGALG00000032897	4.69801	2.06e-15	1.34e-13
ENSGALG00000030832	4.735	7.57e-30	1.38e-27
ENSGALG00000043989	4.76406	2.24e-09	7.08e-08
ENSGALG00000043791	4.91901	1.5e-23	1.7e-21
ENSGALG00000036888	4.99506	1.3e-12	6.44e-11
ENSGALG00000031441	5.10005	2.35e-27	3.51e-25
ENSGALG00000046214	5.10191	5.31e-62	3.89e-59
ENSGALG00000036104	5.30139	1.42e-39	3.8e-37
ENSGALG00000030714	5.31368	3.6e-15	2.33e-13
ENSGALG00000045894	5.3295	6.44e-16	4.38e-14
ENSGALG00000044090	5.60957	1.24e-26	1.74e-24
ENSGALG00000043467	5.61996	5.62e-80	5.58e-77
ENSGALG00000046112	5.66922	1.94e-43	6.14e-41
ENSGALG00000030077	5.78709	2.52e-25	3.16e-23
ENSGALG00000016622	5.85825	5.04e-44	1.71e-41	STS
ENSGALG00000028157	5.89355	9.76e-17	7.22e-15
ENSGALG00000000243	5.90807	1.24e-147	5.74e-144	RDM1
ENSGALG00000035810	5.9413	5.11e-102	8.87e-99
ENSGALG00000032795	6.01308	2.2e-21	2.17e-19
ENSGALG00000022819	6.04438	4.04e-41	1.1e-38	PCP4
ENSGALG00000033672	6.05453	1.13e-87	1.31e-84
ENSGALG00000000549	6.14936	3.65e-26	4.97e-24
ENSGALG00000040507	6.17469	2.26e-10	8.24e-09
ENSGALG00000032339	6.18194	2.22e-10	8.12e-09
ENSGALG00000036801	6.27591	2.84e-36	6.7e-34
ENSGALG00000042560	6.34544	3.98e-12	1.84e-10
ENSGALG00000026466	6.5191	3.15e-29	5.54e-27
ENSGALG00000009302	6.54289	4.93e-13	2.61e-11	EMX2
ENSGALG00000000871	6.6359	8.54e-44	2.76e-41	MADPRT
ENSGALG00000029417	6.69441	5.78e-13	3.02e-11
ENSGALG00000024365	6.91775	5.2e-26	6.95e-24
ENSGALG00000035631	7.09051	1.23e-17	9.74e-16
ENSGALG00000041859	7.17059	3.29e-16	2.3e-14
ENSGALG00000044575	7.22557	1.27e-18	1.04e-16
ENSGALG00000044609	7.24023	5.01e-20	4.61e-18
ENSGALG00000043619	7.42285	1.37e-48	5.6e-46
ENSGALG00000033658	7.83617	1.52e-23	1.71e-21
ENSGALG00000040901	7.96713	2.4e-27	3.55e-25
ENSGALG00000045559	8.14304	8.98e-27	1.27e-24
ENSGALG00000032571	8.31484	2.92e-32	5.96e-30
ENSGALG00000000249	8.46802	4e-32	8.06e-30
ENSGALG00000035215	9.19834	1.06e-44	3.69e-42

## Sheet: NDV vs CT FA 2dpi
Differentially expressed genes (|LFC|>1, FDR<0.05) for NDV vs. Control contrast in Fayoumi chickens at 2dpi
Gene ID	Log2 (Fold Change)	P-Value	False Discovery Rate	Gene Name
ENSGALG00000013723	1.07079	5.4e-05	0.0435327	OASL
ENSGALG00000038140	1.07917	4.39e-05	0.0380848	DDX60
ENSGALG00000016142	1.1788	4.77e-07	0.00132589	Mx
ENSGALG00000009479	1.21001	1.07e-08	0.000119152	SAMD9L
ENSGALG00000045085	1.21286	2.46e-05	0.0263347	IFIT5
ENSGALG00000016400	1.26325	1.86e-06	0.00322669	RSAD2
ENSGALG00000028982	1.31695	1.71e-08	0.000119152	CMPK2
ENSGALG00000009639	1.82695	7.07e-08	0.00032757	DDX60

## Sheet: NDV vs CT LE 2dpi
Differentially expressed genes (|LFC|>1, FDR<0.05) for NDV vs. Control contrast in Leghorn chickens at 2dpi
Gene ID	Log2 (Fold Change)	P-Value	False Discovery Rate	Gene Name
ENSGALG00000046477	-2.33089	0.000109924	0.0200988
ENSGALG00000029664	-1.84484	8.84e-05	0.0175511	SAMD12
ENSGALG00000019094	1.06192	1.34e-12	9.84e-10	PHF11
ENSGALG00000036044	1.06907	7.99e-07	0.000231257
ENSGALG00000037629	1.0773	1.79e-10	8.58e-08
ENSGALG00000046098	1.08224	3.95e-06	0.000979343
ENSGALG00000012072	1.10066	3.31e-12	2.19e-09
ENSGALG00000010149	1.10641	2.45e-12	1.7e-09	CMTR1
ENSGALG00000019325	1.12296	0.000109423	0.0200988
ENSGALG00000031916	1.13837	3.71e-13	2.86e-10	ZP1
ENSGALG00000028256	1.15027	9.1e-08	3.01e-05	CCL19
ENSGALG00000045115	1.1617	3.39e-08	1.21e-05
ENSGALG00000019795	1.17899	1.46e-08	5.65e-06
ENSGALG00000045473	1.18282	0.000193741	0.0309451
ENSGALG00000003144	1.18705	2.58e-19	3.98e-16	TRIM25
ENSGALG00000000720	1.2171	7.22e-12	4.18e-09
ENSGALG00000045640	1.2567	1.2e-08	4.77e-06
ENSGALG00000007651	1.28567	1.11e-13	9.08e-11	STAT1
ENSGALG00000028016	1.32937	5.22e-05	0.0111653
ENSGALG00000023709	1.3325	2.79e-06	0.000705985
ENSGALG00000045105	1.33268	2.89e-07	8.74e-05
ENSGALG00000039269	1.34369	5.41e-10	2.51e-07
ENSGALG00000045534	1.34974	4.89e-12	2.95e-09
ENSGALG00000008701	1.38577	8.74e-07	0.000247884	XDH
ENSGALG00000015712	1.3979	3.86e-11	1.99e-08	SLBP
ENSGALG00000033676	1.41326	0.000141413	0.0239643
ENSGALG00000016964	1.42845	2e-14	2.14e-11	EPSTI1
ENSGALG00000001558	1.44177	3.64e-17	4.6e-14	MOV10
ENSGALG00000014962	1.44564	3.18e-08	1.16e-05	FAM26F
ENSGALG00000032428	1.46472	2.05e-11	1.09e-08
ENSGALG00000004859	1.48318	4.36e-14	3.79e-11	ZNFX1
ENSGALG00000041192	1.51183	4.11e-14	3.79e-11	IFIH1
ENSGALG00000040950	1.53997	0.000208954	0.032625
ENSGALG00000013057	1.77613	7.02e-15	8.13e-12	USP18
ENSGALG00000044778	1.99996	3.82e-12	2.41e-09
ENSGALG00000042001	2.02039	8.89e-22	2.06e-18
ENSGALG00000016400	2.34702	3.07e-14	3.05e-11	RSAD2
ENSGALG00000038140	2.42561	2.6e-17	3.61e-14	DDX60
ENSGALG00000009479	2.48312	1.69e-23	7.82e-20	SAMD9L
ENSGALG00000013575	2.56423	4.76e-25	3.31e-21	IFI6
ENSGALG00000028982	2.74545	7.22e-23	2.01e-19	CMPK2
ENSGALG00000013723	2.95576	1.21e-20	2.41e-17	OASL
ENSGALG00000045085	3.11069	2.36e-19	3.98e-16	IFIT5
ENSGALG00000016142	3.61499	7.81e-36	1.09e-31	Mx
ENSGALG00000009639	3.88867	4.66e-23	1.62e-19

## Sheet: FA vs LE CT 6dpi
Differentially expressed genes (|LFC|>1, FDR<0.05) for Fayoumi vs. Leghorn contrast in non-challenged chickens at 6dpi
Gene ID	Log2 (Fold Change)	P-Value	False Discovery Rate	Gene Name
ENSGALG00000037627	-7.79354	1.26e-57	1.37e-54
ENSGALG00000043423	-7.2161	1.31e-10	6.64e-09
ENSGALG00000046160	-7.16577	2.57e-14	2.02e-12
ENSGALG00000035020	-6.97127	5.32e-28	1.18e-25
ENSGALG00000042870	-6.82848	3.12e-94	1.47e-90
ENSGALG00000039192	-6.77601	6.8e-52	6.01e-49
ENSGALG00000040967	-6.6914	2.9e-13	2.07e-11
ENSGALG00000043455	-6.42872	3e-10	1.48e-08
ENSGALG00000032011	-6.34535	3.04e-11	1.71e-09
ENSGALG00000033498	-6.29628	2.38e-65	3.74e-62
ENSGALG00000040150	-6.13736	2.69e-08	9.62e-07
ENSGALG00000037001	-6.11063	1.76e-37	7.33e-35
ENSGALG00000035565	-6.00843	1.93e-09	8.36e-08
ENSGALG00000028653	-5.97636	2.48e-08	8.95e-07	C6orf163
ENSGALG00000041767	-5.93016	1.94e-14	1.57e-12
ENSGALG00000013101	-5.92011	2.43e-71	4.3e-68
ENSGALG00000033533	-5.8407	2.9e-16	2.77e-14
ENSGALG00000044662	-5.75261	1.3e-23	2.24e-21
ENSGALG00000038271	-5.67344	4.58e-24	8.09e-22
ENSGALG00000013659	-5.59671	3.71e-20	5.41e-18	NOX3
ENSGALG00000036415	-5.59139	9.33e-07	2.49e-05
ENSGALG00000046331	-5.52327	5.06e-08	1.75e-06
ENSGALG00000032229	-5.35736	1.28e-24	2.37e-22
ENSGALG00000042455	-5.33897	1.52e-17	1.68e-15
ENSGALG00000000568	-5.29175	1.28e-16	1.28e-14
ENSGALG00000044228	-5.20474	4.39e-13	3.09e-11
ENSGALG00000031351	-5.11851	4.49e-13	3.14e-11
ENSGALG00000033020	-5.11496	4.21e-31	1.17e-28
ENSGALG00000034563	-5.02236	7.66e-108	1.08e-103
ENSGALG00000045467	-4.96499	4.24e-27	9.22e-25
ENSGALG00000036217	-4.92705	3.88e-08	1.37e-06
ENSGALG00000042590	-4.8929	1.97e-58	2.32e-55
ENSGALG00000029548	-4.78805	5.77e-31	1.57e-28
ENSGALG00000033824	-4.67563	4.69e-27	9.9e-25
ENSGALG00000035150	-4.62687	6.49e-41	3.17e-38
ENSGALG00000033577	-4.62508	1.42e-17	1.58e-15
ENSGALG00000044192	-4.55526	1.7e-32	5.47e-30
ENSGALG00000019325	-4.53439	4.59e-16	4.27e-14
ENSGALG00000023172	-4.44959	4.43e-41	2.24e-38
ENSGALG00000036299	-4.42243	4.22e-54	4.26e-51
ENSGALG00000046249	-4.39942	4.13e-21	6.48e-19
ENSGALG00000046106	-4.36483	3e-19	3.96e-17
ENSGALG00000044555	-4.32782	1.14e-15	1.02e-13
ENSGALG00000041885	-4.21952	1.69e-18	2.03e-16
ENSGALG00000040661	-4.18811	1.45e-31	4.17e-29
ENSGALG00000043965	-4.14862	6.8e-12	4.33e-10
ENSGALG00000045837	-4.1394	1.78e-32	5.61e-30
ENSGALG00000040195	-4.13444	2.97e-33	1e-30
ENSGALG00000033670	-4.12151	2.68e-08	9.62e-07
ENSGALG00000041020	-4.07537	8.81e-17	8.96e-15
ENSGALG00000012457	-4.0557	6.32e-20	9.02e-18	SSTR3
ENSGALG00000015055	-3.97158	5.22e-12	3.44e-10	SLC22A16
ENSGALG00000044103	-3.93075	2.17e-14	1.74e-12
ENSGALG00000045381	-3.7845	1.02e-09	4.64e-08
ENSGALG00000033518	-3.76636	1.09e-07	3.53e-06
ENSGALG00000043012	-3.74217	9.84e-16	8.92e-14
ENSGALG00000010901	-3.72371	4.44e-26	8.96e-24
ENSGALG00000044927	-3.70151	4.93e-76	9.97e-73
ENSGALG00000038553	-3.64437	1.16e-10	5.95e-09
ENSGALG00000044880	-3.60253	8.87e-30	2.28e-27
ENSGALG00000029651	-3.58442	1.96e-06	4.87e-05
ENSGALG00000046609	-3.5739	7.64e-10	3.53e-08
ENSGALG00000030015	-3.53723	3.42e-34	1.24e-31
ENSGALG00000029975	-3.5038	3.27e-24	5.92e-22
ENSGALG00000038696	-3.47387	2.35e-11	1.35e-09
ENSGALG00000045786	-3.32796	9.15e-10	4.19e-08
ENSGALG00000029002	-3.3259	1.02e-06	2.72e-05
ENSGALG00000016558	-3.31551	5.54e-21	8.52e-19	VEGFD
ENSGALG00000026396	-3.3155	1.04e-20	1.58e-18
ENSGALG00000032715	-3.30956	1.63e-13	1.19e-11
ENSGALG00000034726	-3.29667	1.17e-15	1.04e-13
ENSGALG00000035235	-3.28771	1.16e-39	5.48e-37
ENSGALG00000032617	-3.28589	3.9e-36	1.45e-33
ENSGALG00000045342	-3.26976	9.79e-12	6.05e-10
ENSGALG00000042006	-3.24521	5.33e-10	2.55e-08
ENSGALG00000032928	-3.24087	7.45e-08	2.49e-06
ENSGALG00000025822	-3.19961	1.13e-08	4.38e-07	CYP1B1
ENSGALG00000041897	-3.18314	0.000130755	0.00213106
ENSGALG00000038641	-3.1652	3.21e-14	2.48e-12
ENSGALG00000039054	-3.14604	7.54e-18	8.68e-16
ENSGALG00000014233	-3.14212	0.000114398	0.00189925	FBLN1
ENSGALG00000045401	-3.13389	2.56e-07	7.72e-06
ENSGALG00000038995	-3.1123	1.09e-14	9.11e-13	GRIA4
ENSGALG00000032412	-3.09844	5.24e-10	2.51e-08
ENSGALG00000043184	-3.08645	1.62e-05	0.000326334
ENSGALG00000033964	-3.06884	6.45e-06	0.000141514
ENSGALG00000045156	-3.0536	1.59e-06	4.02e-05
ENSGALG00000045876	-3.04353	7.06e-09	2.85e-07
ENSGALG00000028560	-3.03889	0.0027441	0.0268062
ENSGALG00000028016	-3.03314	3.88e-10	1.9e-08
ENSGALG00000023824	-3.02955	4.32e-27	9.27e-25
ENSGALG00000037889	-2.98684	5e-06	0.000113273	PTPRT
ENSGALG00000030039	-2.92021	2.62e-05	0.000505429
ENSGALG00000013720	-2.91928	1.52e-06	3.88e-05	FBXO15
ENSGALG00000026297	-2.88343	2.19e-16	2.12e-14
ENSGALG00000037387	-2.88054	2.4e-11	1.37e-09	CLSTN2
ENSGALG00000019030	-2.84762	3.47e-05	0.000649192
ENSGALG00000036407	-2.83873	1.01e-16	1.03e-14
ENSGALG00000036058	-2.82218	1.72e-22	2.83e-20
ENSGALG00000040884	-2.80189	2.08e-14	1.68e-12
ENSGALG00000044065	-2.78614	2.91e-29	7.1e-27
ENSGALG00000029826	-2.77151	1.6e-06	4.03e-05
ENSGALG00000037808	-2.76792	1.43e-05	0.000291828
ENSGALG00000036670	-2.75706	8.26e-14	6.18e-12
ENSGALG00000008554	-2.75329	7.47e-17	7.76e-15	IL17REL
ENSGALG00000030151	-2.73506	3.14e-14	2.44e-12	LUZP2
ENSGALG00000039322	-2.70971	4.83e-27	1.01e-24	DDR2
ENSGALG00000032890	-2.70415	6.76e-14	5.08e-12
ENSGALG00000044174	-2.66148	1.38e-18	1.68e-16
ENSGALG00000016797	-2.65903	5.5e-11	2.94e-09	FHL2
ENSGALG00000003015	-2.64428	3.11e-07	9.25e-06	SERPINF1
ENSGALG00000004526	-2.63404	1.97e-07	6.12e-06	TNR
ENSGALG00000036127	-2.58687	2.05e-18	2.44e-16
ENSGALG00000046403	-2.58238	8.67e-06	0.000185587
ENSGALG00000035694	-2.5719	7.51e-17	7.76e-15
ENSGALG00000029942	-2.55268	6.97e-07	1.91e-05
ENSGALG00000039866	-2.53985	4.83e-07	1.37e-05
ENSGALG00000014966	-2.53788	5.25e-07	1.47e-05	HGD
ENSGALG00000031090	-2.52888	1.35e-19	1.85e-17
ENSGALG00000004695	-2.51696	6.91e-13	4.76e-11	ECM2
ENSGALG00000000314	-2.51599	2.37e-14	1.87e-12	NEFL
ENSGALG00000038679	-2.51549	5.72e-07	1.59e-05
ENSGALG00000001288	-2.51375	5.21e-09	2.16e-07	CFAP74
ENSGALG00000007862	-2.50863	1.02e-15	9.16e-14	CNTN3
ENSGALG00000029853	-2.50138	3.95e-08	1.39e-06
ENSGALG00000034168	-2.50051	7.5e-10	3.48e-08	WNT5A
ENSGALG00000040954	-2.49776	2.11e-10	1.06e-08
ENSGALG00000013045	-2.48248	6.61e-05	0.0011766	TUBA8B
ENSGALG00000032574	-2.47716	4.02e-34	1.42e-31
ENSGALG00000004665	-2.47298	6.23e-06	0.000137737	KPNA7
ENSGALG00000031245	-2.4675	1.2e-08	4.63e-07
ENSGALG00000034067	-2.46496	0.00181525	0.0192415	FMOD
ENSGALG00000015737	-2.45404	3.8e-06	8.86e-05	NCAM2
ENSGALG00000043041	-2.43345	8.66e-17	8.87e-15	NRN1
ENSGALG00000006379	-2.43135	0.000410754	0.00560281	SHH
ENSGALG00000007110	-2.43124	1.79e-08	6.63e-07
ENSGALG00000040463	-2.43065	6.83e-06	0.00014899	CABP7
ENSGALG00000045468	-2.42132	1.61e-07	5.1e-06
ENSGALG00000010909	-2.42027	4.86e-10	2.35e-08	PRKG2
ENSGALG00000043863	-2.3773	2.26e-08	8.21e-07
ENSGALG00000000585	-2.36835	0.000568693	0.007408	MYL4
ENSGALG00000035960	-2.36523	2.76e-06	6.66e-05
ENSGALG00000046045	-2.36375	2.87e-06	6.88e-05
ENSGALG00000041409	-2.33309	3.25e-29	7.7e-27
ENSGALG00000038792	-2.32638	2.01e-15	1.77e-13
ENSGALG00000012171	-2.32088	3.41e-16	3.2e-14	GPR39
ENSGALG00000044779	-2.31314	1.12e-09	4.99e-08
ENSGALG00000031701	-2.30798	2.65e-06	6.42e-05
ENSGALG00000033375	-2.29723	5.16e-51	4.29e-48
ENSGALG00000016580	-2.26731	0.00013737	0.00221561	SCARA5
ENSGALG00000029688	-2.26347	3.61e-28	8.11e-26
ENSGALG00000030490	-2.26329	7.47e-17	7.76e-15
ENSGALG00000043386	-2.25824	3.84e-07	1.11e-05	PEX5L
ENSGALG00000043353	-2.25513	5.53e-08	1.9e-06
ENSGALG00000038975	-2.25365	4.68e-17	4.98e-15
ENSGALG00000046599	-2.24977	1.74e-05	0.0003502
ENSGALG00000044876	-2.23588	2.02e-11	1.17e-09
ENSGALG00000012802	-2.22836	1.95e-16	1.92e-14	F13A1
ENSGALG00000038692	-2.22655	1.42e-11	8.49e-10
ENSGALG00000038857	-2.22186	4.97e-10	2.4e-08
ENSGALG00000046043	-2.21784	1.02e-18	1.26e-16
ENSGALG00000031155	-2.21762	1.29e-10	6.59e-09
ENSGALG00000016635	-2.20654	1.62e-08	6.03e-07	MXRA5
ENSGALG00000018557	-2.19563	5.16e-09	2.14e-07	SOD3
ENSGALG00000033758	-2.1897	8.84e-10	4.06e-08
ENSGALG00000038806	-2.188	1.87e-09	8.1e-08
ENSGALG00000037876	-2.17496	2.17e-08	7.9e-07
ENSGALG00000004096	-2.16326	9.55e-09	3.76e-07
ENSGALG00000011294	-2.15868	1.56e-05	0.000316234	THRB
ENSGALG00000029504	-2.1552	3.7e-06	8.65e-05
ENSGALG00000011086	-2.15449	0.00033366	0.00472395
ENSGALG00000027965	-2.15261	5.44e-24	9.5e-22	OPRL1
ENSGALG00000031253	-2.1395	3.61e-06	8.46e-05
ENSGALG00000040984	-2.13584	0.00148128	0.0164723
ENSGALG00000002046	-2.11676	0.000571503	0.0074369
ENSGALG00000014840	-2.09959	0.000162761	0.0025604	C6
ENSGALG00000046391	-2.09653	6.16e-06	0.00013647
ENSGALG00000034868	-2.09222	7.73e-11	4.08e-09	otokeratin
ENSGALG00000033561	-2.07374	4.22e-06	9.72e-05	DGKB
ENSGALG00000001951	-2.0714	1.7e-11	9.96e-10
ENSGALG00000008548	-2.07134	3.34e-19	4.37e-17	MDH1B
ENSGALG00000019061	-2.06585	2.87e-09	1.22e-07
ENSGALG00000031501	-2.06292	0.000141422	0.00227001
ENSGALG00000044196	-2.06069	2.81e-07	8.43e-06
ENSGALG00000031305	-2.04782	5.89e-06	0.000131327	FAM13C
ENSGALG00000009066	-2.04394	0.00274202	0.0268043
ENSGALG00000030786	-2.03809	9.13e-06	0.000193305
ENSGALG00000035110	-2.01774	8.03e-08	2.66e-06
ENSGALG00000045090	-2.01759	6.14e-06	0.000136425
ENSGALG00000042961	-2.01514	2.37e-11	1.36e-09
ENSGALG00000011205	-1.99807	5.83e-08	1.99e-06	SMOC2
ENSGALG00000045139	-1.99057	1.53e-10	7.71e-09
ENSGALG00000046332	-1.98839	4.89e-11	2.64e-09
ENSGALG00000008701	-1.98285	1.58e-08	5.91e-07	XDH
ENSGALG00000012219	-1.98051	6.42e-09	2.62e-07	UNC5C
ENSGALG00000001370	-1.97291	1.97e-06	4.91e-05	ADAMTS8
ENSGALG00000000317	-1.9684	3.97e-08	1.39e-06	NEFM
ENSGALG00000008150	-1.96672	4.99e-19	6.41e-17	RASAL1
ENSGALG00000045847	-1.96319	4.89e-06	0.000111281	GRXCR2
ENSGALG00000040510	-1.96305	1.58e-06	4.01e-05
ENSGALG00000035559	-1.94228	6.42e-10	3.02e-08	MAPK8IP2
ENSGALG00000007596	-1.94107	0.00175792	0.0188005
ENSGALG00000046342	-1.93643	1.37e-05	0.000280384
ENSGALG00000042954	-1.93613	1.81e-11	1.06e-09
ENSGALG00000020561	-1.93559	7.31e-07	1.98e-05
ENSGALG00000012490	-1.93412	0.000731258	0.00917415
ENSGALG00000039602	-1.9195	1.61e-09	7.06e-08
ENSGALG00000039480	-1.91486	3.36e-06	7.92e-05
ENSGALG00000039820	-1.9071	7.14e-05	0.00125508
ENSGALG00000030866	-1.90177	1.31e-19	1.81e-17	CPQ
ENSGALG00000045980	-1.89784	0.000117914	0.00195076
ENSGALG00000035207	-1.88714	6.71e-08	2.26e-06	TDO2
ENSGALG00000009929	-1.887	2.79e-07	8.39e-06	SOST
ENSGALG00000010881	-1.88673	1.64e-12	1.12e-10	ASB2
ENSGALG00000041622	-1.88378	1.57e-06	3.99e-05
ENSGALG00000034990	-1.87522	0.000432064	0.00585958
ENSGALG00000033720	-1.86782	3.98e-06	9.22e-05	CA7
ENSGALG00000014965	-1.86375	0.000314687	0.00448263	COL10A1
ENSGALG00000041634	-1.86016	0.00557311	0.0480388	ACTG2
ENSGALG00000041098	-1.85587	1.16e-05	0.000240222
ENSGALG00000011784	-1.85023	1.75e-05	0.000351072	APOLD1
ENSGALG00000006407	-1.8376	1.99e-08	7.32e-07
ENSGALG00000020392	-1.83738	0.00238285	0.0239725	PRIMA1
ENSGALG00000014695	-1.83491	2.09e-07	6.45e-06	CLCN1
ENSGALG00000045426	-1.83431	0.00395837	0.0362872
ENSGALG00000017184	-1.83117	1.37e-11	8.27e-10	MMP7
ENSGALG00000000818	-1.82585	0.00065074	0.00831501	LRRC32
ENSGALG00000041663	-1.81558	6.96e-05	0.00123215	KLB
ENSGALG00000027351	-1.81351	3.42e-05	0.000641038	LRRC71
ENSGALG00000006260	-1.81124	6.54e-05	0.00116473	KLHL30
ENSGALG00000013751	-1.80721	0.00124804	0.0143292
ENSGALG00000039695	-1.80209	9.59e-05	0.00163129
ENSGALG00000001021	-1.80096	0.00274908	0.0268362	MYOCD
ENSGALG00000005120	-1.79022	6.23e-09	2.55e-07
ENSGALG00000044987	-1.77775	0.000174144	0.00269505
ENSGALG00000044553	-1.77751	6.39e-05	0.00114322
ENSGALG00000010152	-1.77464	3.44e-11	1.91e-09	TSPAN8
ENSGALG00000046412	-1.771	0.000131228	0.00213359
ENSGALG00000020679	-1.76715	6.51e-09	2.64e-07
ENSGALG00000015253	-1.7581	4.86e-11	2.64e-09	COL8A1
ENSGALG00000027010	-1.75659	2.63e-05	0.000505457
ENSGALG00000029309	-1.74411	2.65e-06	6.42e-05	CHIR-B5
ENSGALG00000006728	-1.73967	3.95e-05	0.000734238
ENSGALG00000040754	-1.73958	6e-06	0.000133565
ENSGALG00000042830	-1.73796	6.78e-11	3.59e-09
ENSGALG00000035956	-1.73592	3.65e-05	0.000681393
ENSGALG00000032181	-1.73083	2.39e-06	5.84e-05	LRP4
ENSGALG00000034220	-1.72428	6.7e-10	3.13e-08
ENSGALG00000005332	-1.72353	7.56e-06	0.000163044	CACNA1D
ENSGALG00000029339	-1.72299	9.5e-08	3.11e-06
ENSGALG00000031869	-1.72244	0.00237636	0.0239584
ENSGALG00000016975	-1.72205	4.07e-06	9.39e-05	KCTD4
ENSGALG00000006526	-1.72095	5.23e-06	0.000117698	PLXNB1
ENSGALG00000032750	-1.71751	9.35e-06	0.000197312
ENSGALG00000036488	-1.71671	5.52e-07	1.54e-05
ENSGALG00000045394	-1.71595	5.61e-07	1.56e-05
ENSGALG00000040648	-1.71532	1.74e-06	4.36e-05	RGS11
ENSGALG00000014640	-1.71368	7.7e-09	3.09e-07
ENSGALG00000033198	-1.70726	3.11e-07	9.25e-06	MYO5C
ENSGALG00000017271	-1.70425	7e-05	0.00123752	ANO2
ENSGALG00000043506	-1.70351	9.93e-08	3.24e-06	NMB
ENSGALG00000000461	-1.69586	2.8e-10	1.39e-08	MRC2
ENSGALG00000015438	-1.69353	1.97e-08	7.27e-07
ENSGALG00000032514	-1.69349	0.00129975	0.0147789
ENSGALG00000006394	-1.69179	0.000858164	0.0104374
ENSGALG00000023904	-1.69128	2.9e-06	6.96e-05	FIBIN
ENSGALG00000029667	-1.6847	0.000616106	0.00795148
ENSGALG00000016258	-1.68202	5.34e-07	1.5e-05
ENSGALG00000004777	-1.67865	1.5e-11	8.97e-10	AIFM2
ENSGALG00000011663	-1.67667	0.000502708	0.00665314	FNDC1
ENSGALG00000031990	-1.67069	0.000751961	0.00934665
ENSGALG00000042851	-1.67023	0.000743598	0.00929225	PPARGC1A
ENSGALG00000043264	-1.66858	0.00124267	0.0142791
ENSGALG00000014337	-1.66326	0.0003343	0.00472395	NWD2
ENSGALG00000039265	-1.663	0.00115848	0.0134649
ENSGALG00000025941	-1.65957	5.69e-08	1.94e-06	RGS20
ENSGALG00000038923	-1.65886	3.38e-05	0.000634745
ENSGALG00000046350	-1.65393	0.000543491	0.00713126
ENSGALG00000017378	-1.63055	9.18e-09	3.63e-07	CRTAC1
ENSGALG00000026359	-1.62858	1.16e-08	4.46e-07	SERTAD4
ENSGALG00000026361	-1.62812	0.00134988	0.0152265	SLITRK5
ENSGALG00000029264	-1.62784	0.000128448	0.00209803	PI15
ENSGALG00000007118	-1.62691	6.75e-07	1.86e-05
ENSGALG00000045323	-1.62653	2e-07	6.18e-06
ENSGALG00000009935	-1.6201	6.61e-07	1.82e-05
ENSGALG00000015662	-1.6183	3.18e-08	1.13e-06	LIPI
ENSGALG00000044233	-1.61829	0.000221222	0.0033078
ENSGALG00000031850	-1.61394	0.00407377	0.0371286
ENSGALG00000020615	-1.61009	0.000793141	0.00972182	STK32C
ENSGALG00000043931	-1.60728	3.38e-05	0.000634745
ENSGALG00000044422	-1.60669	4.54e-05	0.000834231
ENSGALG00000041805	-1.60655	9.39e-05	0.00160659
ENSGALG00000016607	-1.60497	2.55e-05	0.000491746	CLCN4
ENSGALG00000028612	-1.60406	6.24e-06	0.000137806
ENSGALG00000005503	-1.60304	3.9e-17	4.21e-15	WFDC1
ENSGALG00000029760	-1.60248	3.35e-10	1.65e-08	NRBP2
ENSGALG00000023025	-1.60145	8.89e-06	0.000189033	ZBTB42
ENSGALG00000010950	-1.60027	0.000307982	0.00440486	PPP4R4
ENSGALG00000007543	-1.59923	0.00122339	0.0140804	APCDD1L
ENSGALG00000032041	-1.59608	4.66e-06	0.000106612
ENSGALG00000006473	-1.59599	0.000208211	0.00314316	PLXNA4
ENSGALG00000043426	-1.59471	0.00410666	0.0373561
ENSGALG00000037822	-1.58564	0.000159674	0.00252074
ENSGALG00000014603	-1.58336	1.92e-16	1.9e-14	C1S
ENSGALG00000040798	-1.58138	1.47e-08	5.53e-07
ENSGALG00000015708	-1.57665	1.7e-14	1.39e-12	FGFR3
ENSGALG00000019761	-1.575	0.000416094	0.00567019	CHAD
ENSGALG00000000584	-1.57115	3.36e-07	9.87e-06
ENSGALG00000036989	-1.57036	1.19e-05	0.000246785
ENSGALG00000042575	-1.56756	2.13e-09	9.18e-08
ENSGALG00000034631	-1.56583	1.93e-07	6.02e-06
ENSGALG00000003076	-1.56355	1.86e-08	6.88e-07	TNFSF6
ENSGALG00000034301	-1.55832	2.25e-05	0.000443349
ENSGALG00000037951	-1.55788	0.000671259	0.00854632
ENSGALG00000026011	-1.5547	1.14e-08	4.42e-07	GALR1
ENSGALG00000005404	-1.54944	2.33e-05	0.000455978	LRTM1
ENSGALG00000027353	-1.54722	1.02e-05	0.000213832	C10orf71
ENSGALG00000045987	-1.54661	0.000448249	0.00603106
ENSGALG00000011301	-1.5451	2.53e-18	2.98e-16	LRRC40
ENSGALG00000033371	-1.54497	1.09e-10	5.64e-09
ENSGALG00000019063	-1.53995	0.00231969	0.0235719
ENSGALG00000020386	-1.53909	0.00157431	0.0172357	BDKRB1
ENSGALG00000016815	-1.53712	8.24e-05	0.00143256	UPF3A
ENSGALG00000034569	-1.53418	0.000199062	0.00302767
ENSGALG00000035579	-1.53222	8.58e-07	2.29e-05
ENSGALG00000003456	-1.53208	0.00291885	0.0283177	CA12
ENSGALG00000039113	-1.53063	0.000153969	0.00243674
ENSGALG00000043415	-1.52922	0.000171633	0.00266493
ENSGALG00000011511	-1.52612	6.93e-18	8.04e-16	CKB
ENSGALG00000035691	-1.52015	3.29e-07	9.69e-06
ENSGALG00000036316	-1.51832	0.00156606	0.0171721
ENSGALG00000008803	-1.51554	8.77e-10	4.04e-08
ENSGALG00000038504	-1.51474	0.00146181	0.0162686	MID1
ENSGALG00000020316	-1.50836	1.6e-10	8.07e-09	IL13RA2
ENSGALG00000002407	-1.50009	0.000184833	0.0028418	HYDIN
ENSGALG00000042519	-1.49608	5.29e-16	4.86e-14
ENSGALG00000030083	-1.49369	7.07e-05	0.00124594
ENSGALG00000038789	-1.49038	3.31e-06	7.84e-05	CLIC3
ENSGALG00000015382	-1.48716	0.000224023	0.00334262	CHRNA6
ENSGALG00000032723	-1.48416	1.5e-09	6.64e-08	ANKRD13B
ENSGALG00000015630	-1.4825	0.00370164	0.0345699	EDIL3
ENSGALG00000032444	-1.48019	5.07e-05	0.000922722
ENSGALG00000034289	-1.48008	1.01e-05	0.000211267	SLC41A3
ENSGALG00000041970	-1.47829	1.15e-06	3.03e-05
ENSGALG00000044163	-1.47795	0.000319056	0.00453858
ENSGALG00000011009	-1.47743	0.000132512	0.00214706	SCN2A
ENSGALG00000027536	-1.47671	0.00260573	0.0257929
ENSGALG00000026534	-1.46928	0.00103216	0.0121564
ENSGALG00000005076	-1.46805	4.75e-06	0.000108564
ENSGALG00000031924	-1.46558	4.29e-07	1.23e-05
ENSGALG00000009805	-1.46536	0.000344722	0.00482782	PPM1H
ENSGALG00000044678	-1.46431	2.04e-05	0.000404855
ENSGALG00000004199	-1.4612	7.41e-07	2e-05	TMEM184A
ENSGALG00000009297	-1.45352	1.8e-13	1.3e-11	TELO2
ENSGALG00000045305	-1.45245	8.41e-05	0.00145726
ENSGALG00000044139	-1.45234	0.000166974	0.00261266
ENSGALG00000042103	-1.44977	0.000110436	0.0018443	C11orf96
ENSGALG00000023521	-1.44837	0.00158714	0.017336	ADRA2A
ENSGALG00000038708	-1.44501	0.000167223	0.00261366	KCNQ4
ENSGALG00000043750	-1.44435	2.23e-07	6.83e-06
ENSGALG00000010812	-1.44238	0.000931887	0.0111803	RYR2
ENSGALG00000008996	-1.43667	0.00139684	0.0156688	ANKEF1
ENSGALG00000010490	-1.43593	0.00386882	0.0356511	DPYSL4
ENSGALG00000037202	-1.43356	1.69e-14	1.39e-12
ENSGALG00000028759	-1.43166	0.00442094	0.039679	LYPD6B
ENSGALG00000030700	-1.43082	1.75e-07	5.51e-06
ENSGALG00000042551	-1.42969	0.00237229	0.0239344	PSD
ENSGALG00000035820	-1.4276	9.92e-05	0.00167845
ENSGALG00000034349	-1.42584	1.11e-09	4.99e-08
ENSGALG00000000136	-1.42438	3.98e-06	9.22e-05	Blec2
ENSGALG00000011469	-1.42268	7.73e-08	2.57e-06	IGFBP2
ENSGALG00000032482	-1.41617	0.00102625	0.012107
ENSGALG00000005462	-1.41396	4.53e-05	0.000833901	ZP4
ENSGALG00000013940	-1.41223	9.02e-06	0.000191306	LNX1
ENSGALG00000032997	-1.41165	5.3e-22	8.61e-20	EMILIN2
ENSGALG00000030886	-1.4093	0.000872779	0.0105607	PTGDS
ENSGALG00000011283	-1.40249	0.00122029	0.0140677	ZNF385D
ENSGALG00000026161	-1.40186	2.14e-07	6.59e-06
ENSGALG00000019663	-1.39677	0.000789763	0.00969722	ACBD7
ENSGALG00000015283	-1.39659	0.00345019	0.0326222	CEP57L1
ENSGALG00000043880	-1.39273	0.00256313	0.0254425
ENSGALG00000045955	-1.39168	0.000249152	0.00365586
ENSGALG00000005259	-1.39132	0.0033766	0.0320551	VIPR1
ENSGALG00000037711	-1.39083	2.25e-12	1.53e-10
ENSGALG00000028279	-1.39068	0.000249751	0.00365847	SNORD14
ENSGALG00000032245	-1.38892	5.23e-05	0.000949578
ENSGALG00000041079	-1.38778	8.94e-05	0.00154463	CCLi7
ENSGALG00000043813	-1.38472	4.53e-05	0.000833901
ENSGALG00000037479	-1.37983	1.43e-07	4.54e-06
ENSGALG00000011088	-1.37718	7.36e-15	6.31e-13	GSKIP
ENSGALG00000002789	-1.37345	0.00106818	0.0125389
ENSGALG00000008411	-1.37166	0.00248856	0.0248084	GHRL
ENSGALG00000004722	-1.37118	0.000629677	0.00808792	ASPN
ENSGALG00000039354	-1.37065	0.000432926	0.00586565
ENSGALG00000044449	-1.36834	1.66e-05	0.000334185
ENSGALG00000004840	-1.36524	0.0039289	0.0361106	RPH3A
ENSGALG00000007525	-1.36414	0.000201571	0.00305924
ENSGALG00000010337	-1.35555	0.000140785	0.00226296	GPR149
ENSGALG00000044671	-1.35498	7.37e-06	0.000159452
ENSGALG00000045940	-1.35209	1.55e-14	1.29e-12	NUGGC
ENSGALG00000029863	-1.3509	0.00248829	0.0248084	PHYHIPL
ENSGALG00000001531	-1.34869	2.49e-06	6.07e-05	FN3K
ENSGALG00000033729	-1.33903	1.53e-05	0.000309953
ENSGALG00000035588	-1.33802	0.000698378	0.00883058
ENSGALG00000035743	-1.33379	5.69e-06	0.000127405	ATP2C2
ENSGALG00000005554	-1.3337	7.66e-18	8.74e-16	ADIPOQ
ENSGALG00000041959	-1.32942	0.000381852	0.00526442
ENSGALG00000006819	-1.32918	7.12e-05	0.00125199
ENSGALG00000045229	-1.3289	0.00270127	0.026516
ENSGALG00000036042	-1.32537	2.49e-06	6.07e-05
ENSGALG00000030576	-1.32418	0.00145615	0.0162183	ANKRD34C
ENSGALG00000042607	-1.31621	1.79e-07	5.62e-06	RSPO3
ENSGALG00000013703	-1.31587	0.000401894	0.00549787	FAM69C
ENSGALG00000038251	-1.31489	0.00532825	0.0466098
ENSGALG00000011013	-1.31126	0.00153962	0.016961
ENSGALG00000044363	-1.30835	0.00393676	0.0361594
ENSGALG00000044251	-1.30744	0.00179062	0.0190438	RASSF7
ENSGALG00000026928	-1.30698	0.000365558	0.00508438	KLF4
ENSGALG00000034101	-1.30689	4.89e-07	1.37e-05	FZD5
ENSGALG00000043355	-1.29855	0.00248637	0.0248084	CELSR1
ENSGALG00000043947	-1.29751	1.69e-06	4.24e-05
ENSGALG00000011078	-1.29264	5.63e-08	1.93e-06
ENSGALG00000029917	-1.28317	7.94e-07	2.13e-05	SGCA
ENSGALG00000028444	-1.2815	0.000784369	0.00963936
ENSGALG00000036847	-1.27366	0.000355702	0.00495216	PLAC9
ENSGALG00000036530	-1.27273	4.51e-11	2.46e-09
ENSGALG00000039022	-1.27129	0.000198457	0.00302346
ENSGALG00000041300	-1.26878	0.00100324	0.0119251
ENSGALG00000010663	-1.26707	2.67e-12	1.79e-10	TTC8
ENSGALG00000044047	-1.25986	1.54e-06	3.91e-05
ENSGALG00000044297	-1.2533	0.000601934	0.00779703
ENSGALG00000046309	-1.24596	0.00043451	0.00588148
ENSGALG00000029868	-1.23989	7.08e-07	1.93e-05
ENSGALG00000044062	-1.23988	3.44e-07	1.01e-05
ENSGALG00000021314	-1.23447	0.00102314	0.0120905
ENSGALG00000040371	-1.23334	7.41e-12	4.66e-10	CD59
ENSGALG00000009564	-1.23328	0.000100731	0.00170232	METTL8
ENSGALG00000001608	-1.22945	0.000619711	0.00799071	UNC5D
ENSGALG00000040182	-1.22754	0.000232918	0.00344209	GAMT
ENSGALG00000027209	-1.22675	8.08e-09	3.23e-07	SPIC
ENSGALG00000033843	-1.2258	0.000282336	0.00408495
ENSGALG00000043065	-1.22566	0.0023375	0.0236848	CCLi8
ENSGALG00000044479	-1.22549	0.000288568	0.00414395
ENSGALG00000011684	-1.22442	5.65e-06	0.000126677	STAP1
ENSGALG00000016920	-1.22167	1.2e-05	0.000248303	LMO7
ENSGALG00000004294	-1.21903	6.17e-06	0.000136659
ENSGALG00000032253	-1.21648	0.000179079	0.00276537
ENSGALG00000032132	-1.21592	0.000724237	0.00912229
ENSGALG00000036711	-1.21046	1.19e-06	3.12e-05	S100A11
ENSGALG00000032653	-1.21042	6.57e-06	0.000143834
ENSGALG00000010068	-1.20791	1.28e-08	4.88e-07	KCNK17
ENSGALG00000007841	-1.20765	9.69e-05	0.00164568	DNAH7
ENSGALG00000046138	-1.20666	0.00386716	0.0356511
ENSGALG00000013822	-1.20028	0.000900038	0.0108442	TXLNB
ENSGALG00000022137	-1.19979	0.00281572	0.0273602
ENSGALG00000006491	-1.19848	1.29e-05	0.0002638	ANKRD1
ENSGALG00000007240	-1.19794	0.000998234	0.0118755
ENSGALG00000003833	-1.19789	0.00441403	0.0396422	CACNA1E
ENSGALG00000007667	-1.19717	0.00348906	0.0329018	GPR158
ENSGALG00000040755	-1.19481	2.13e-05	0.000421034	ANGPT4
ENSGALG00000013085	-1.19429	3.12e-11	1.74e-09	PTPRO
ENSGALG00000010762	-1.19301	0.00218946	0.0224257	OPN3
ENSGALG00000000820	-1.18974	0.000653537	0.00834322	HTR1D
ENSGALG00000033429	-1.186	0.000502807	0.00665314
ENSGALG00000016262	-1.18325	0.00432197	0.038939	XK
ENSGALG00000033925	-1.18148	1.39e-07	4.45e-06	C4orf48
ENSGALG00000042500	-1.1808	0.00162285	0.0176172	CHIR-AB1
ENSGALG00000013117	-1.17535	5.73e-06	0.000127953	PIK3C2G
ENSGALG00000029921	-1.17351	2.46e-05	0.000476916	CSRP2
ENSGALG00000012295	-1.16631	0.000165492	0.00259234	CDKL1
ENSGALG00000034616	-1.16457	3.54e-05	0.000661637	INHBA
ENSGALG00000030942	-1.16341	1.84e-06	4.6e-05
ENSGALG00000004155	-1.16336	0.000123723	0.002032	MYOM3
ENSGALG00000029424	-1.16024	3.2e-05	0.000606587	JPH3
ENSGALG00000038531	-1.15585	0.00103794	0.0122143
ENSGALG00000040447	-1.14592	0.00119246	0.0138031	CDCP1
ENSGALG00000029209	-1.1402	1.58e-08	5.91e-07
ENSGALG00000033118	-1.1359	0.0051046	0.0448476	FAM83H
ENSGALG00000031119	-1.13443	3.24e-06	7.69e-05
ENSGALG00000012570	-1.13387	1.24e-05	0.000254976	TANC1
ENSGALG00000044046	-1.1325	0.000440148	0.00594074
ENSGALG00000008663	-1.12547	0.00149259	0.0165719	DDAH1
ENSGALG00000001702	-1.12154	6.64e-12	4.25e-10	EXOC3L1
ENSGALG00000032239	-1.12142	3.15e-05	0.000597507	GCHFR
ENSGALG00000036565	-1.11954	0.000904324	0.0108865
ENSGALG00000014758	-1.11927	0.00183091	0.0193559
ENSGALG00000014659	-1.11888	1.48e-08	5.58e-07
ENSGALG00000000692	-1.11843	0.00188088	0.0197762	CDK18
ENSGALG00000013548	-1.11535	0.00182007	0.0192701	GZMA
ENSGALG00000005266	-1.1153	2.57e-08	9.24e-07	BEAN1
ENSGALG00000005808	-1.11263	0.000109677	0.00183379	KREMEN1
ENSGALG00000006638	-1.11231	7.62e-05	0.00133083	GRIK4
ENSGALG00000008661	-1.11124	0.00384492	0.0355699	CYR61
ENSGALG00000012032	-1.11019	0.00240324	0.0241605	PRRG4
ENSGALG00000023437	-1.10935	0.000111192	0.0018537	NQO1
ENSGALG00000013225	-1.10722	0.00261521	0.0258145	VAT1L
ENSGALG00000041961	-1.10607	0.000335606	0.00473468
ENSGALG00000010692	-1.10398	0.000130771	0.00213106	LRP8
ENSGALG00000009360	-1.09938	6.28e-12	4.04e-10	CAPN2
ENSGALG00000045545	-1.09712	0.00580058	0.049545
ENSGALG00000027645	-1.09614	2.79e-05	0.00053571
ENSGALG00000045935	-1.09597	0.00162228	0.0176172
ENSGALG00000002974	-1.09511	0.00378276	0.0351328	SPHKAP
ENSGALG00000031362	-1.09267	7.02e-07	1.92e-05
ENSGALG00000032053	-1.09137	0.00201206	0.0209269	SPSB4
ENSGALG00000029469	-1.0878	0.00542347	0.0470644
ENSGALG00000037746	-1.08422	0.00244039	0.0244818
ENSGALG00000027793	-1.08045	0.00161645	0.0175747	SCN9A
ENSGALG00000011145	-1.07802	0.0042903	0.0387277	TRIL
ENSGALG00000045758	-1.07739	1.29e-05	0.0002638	SEC14L5
ENSGALG00000006563	-1.07624	4.38e-10	2.13e-08	SEMA3D
ENSGALG00000015683	-1.07532	2.49e-07	7.55e-06	GNG10
ENSGALG00000039219	-1.0742	0.000516548	0.00681584	ADAMTS14
ENSGALG00000001768	-1.07316	7.4e-06	0.000159833	TENM2
ENSGALG00000043508	-1.07302	0.000493007	0.00655412
ENSGALG00000012156	-1.07213	1.98e-05	0.000394203	DPP10
ENSGALG00000012947	-1.06975	7.2e-08	2.41e-06
ENSGALG00000034298	-1.069	0.00167805	0.0181191
ENSGALG00000011446	-1.0683	4.62e-06	0.000105892	TNFAIP2
ENSGALG00000026981	-1.06646	0.00203579	0.0210921	NHSL1
ENSGALG00000014843	-1.06608	0.000160635	0.00253308	TPD52L1
ENSGALG00000042844	-1.06338	0.000154008	0.00243674
ENSGALG00000031208	-1.06294	0.000210979	0.00317478
ENSGALG00000023812	-1.06171	9.12e-05	0.00156921
ENSGALG00000043645	-1.06113	0.00477854	0.0424576
ENSGALG00000016633	-1.06028	0.000736356	0.00921748	HMBOX1
ENSGALG00000031367	-1.05827	0.00539193	0.0469347
ENSGALG00000034456	-1.05676	0.000314028	0.00447774	PRELP
ENSGALG00000015615	-1.05429	0.00578933	0.0494804	DOK7
ENSGALG00000040241	-1.0541	0.00102527	0.0121055	NTRK3
ENSGALG00000035466	-1.04787	9.22e-05	0.00158347
ENSGALG00000002473	-1.04256	3.92e-07	1.13e-05	GPR157
ENSGALG00000005215	-1.04118	9.82e-06	0.000206796	CACNA1H
ENSGALG00000027415	-1.03894	8.19e-05	0.00142735	GRIN2C
ENSGALG00000036189	-1.03797	2.4e-05	0.000467324	angiopoietin-2B
ENSGALG00000046612	-1.03665	0.00409784	0.0372998
ENSGALG00000027977	-1.03554	0.00490709	0.0435085	PRRG3
ENSGALG00000004128	-1.03485	0.000222638	0.00332547	CYSLTR1
ENSGALG00000037721	-1.03268	0.000153215	0.00242962
ENSGALG00000005517	-1.02979	8.35e-05	0.00144984	KIF9
ENSGALG00000007412	-1.02945	3.36e-06	7.92e-05	MPZL2
ENSGALG00000046147	-1.02518	0.00178925	0.0190438
ENSGALG00000004345	-1.02407	6e-09	2.48e-07	OIT3
ENSGALG00000015152	-1.02155	0.00204537	0.0211335	BOC
ENSGALG00000005217	-1.02125	0.000452507	0.00607278	MOGAT1
ENSGALG00000035662	-1.02018	0.000743643	0.00929225
ENSGALG00000012103	-1.00869	0.00206157	0.0212389	CCDC73
ENSGALG00000010853	-1.00763	0.00033722	0.00475097	C8B
ENSGALG00000026055	-1.00745	0.000228311	0.00338518	PALM
ENSGALG00000042365	-1.00708	0.000610146	0.00788174	CARD10
ENSGALG00000046405	-1.00636	0.00184848	0.0194979
ENSGALG00000007796	-1.00633	0.000770076	0.0095133	BCAS1
ENSGALG00000044424	-1.00622	0.00124153	0.0142776
ENSGALG00000026651	-1.0007	0.000309312	0.00441914	SCARA3
ENSGALG00000002679	1.00141	3.32e-06	7.86e-05	GLT1D1
ENSGALG00000008844	1.00326	3.69e-09	1.55e-07	SLC31A1
ENSGALG00000040221	1.00374	0.00195093	0.0203811
ENSGALG00000032602	1.00706	7.62e-09	3.06e-07
ENSGALG00000033584	1.00828	1.26e-05	0.000258677
ENSGALG00000010979	1.00959	2.38e-06	5.84e-05
ENSGALG00000030069	1.01706	0.000493617	0.00655607
ENSGALG00000032162	1.0176	2.09e-07	6.45e-06
ENSGALG00000033874	1.01967	5.33e-05	0.000965049
ENSGALG00000043756	1.02278	0.00101864	0.0120574	PEX11G
ENSGALG00000025881	1.02336	1.51e-11	8.98e-10
ENSGALG00000029485	1.02554	1.62e-06	4.08e-05
ENSGALG00000040101	1.02632	0.00227044	0.023188
ENSGALG00000037518	1.02745	0.00119742	0.0138491
ENSGALG00000015666	1.02869	0.00155439	0.017074
ENSGALG00000031058	1.0298	0.000976781	0.0116318
ENSGALG00000003578	1.03347	7.82e-06	0.000168277	FN1
ENSGALG00000039336	1.03808	0.00260372	0.025791	OTX5
ENSGALG00000010716	1.03852	1.79e-13	1.3e-11	AGA
ENSGALG00000045693	1.04043	0.000426658	0.00580223
ENSGALG00000036503	1.04136	0.00297168	0.0287317
ENSGALG00000006992	1.0414	0.00202044	0.0209524	MMP9
ENSGALG00000014615	1.04285	0.00014374	0.0022974	LAMA1
ENSGALG00000017652	1.04514	7e-06	0.00015219	TTC9
ENSGALG00000030407	1.04684	0.00026006	0.00379233	IL6R
ENSGALG00000000357	1.05133	0.000124703	0.00204158
ENSGALG00000032361	1.05307	0.000258261	0.00376997
ENSGALG00000003972	1.05512	0.00152264	0.0168302	FAXDC2
ENSGALG00000012061	1.06216	0.000107086	0.00179471
ENSGALG00000003361	1.06242	0.000101563	0.00171433
ENSGALG00000001603	1.06291	0.000242231	0.00356171	NARF
ENSGALG00000014514	1.06293	1.11e-08	4.33e-07	CC2D2A
ENSGALG00000032887	1.07081	0.000119075	0.00196469
ENSGALG00000009269	1.07182	6.16e-12	3.98e-10	PTGR2
ENSGALG00000044782	1.07231	0.00120161	0.0138863
ENSGALG00000032525	1.07429	0.000118613	0.00196003
ENSGALG00000034729	1.07973	0.000453141	0.00607553
ENSGALG00000026525	1.07976	0.000393615	0.00540028	EBP
ENSGALG00000046156	1.08897	0.00364687	0.0342099
ENSGALG00000026152	1.09105	1.2e-06	3.12e-05
ENSGALG00000017077	1.09153	4.96e-05	0.000905268	HSPH1
ENSGALG00000045525	1.09212	0.000209745	0.00316295
ENSGALG00000012357	1.09309	0.00386646	0.0356511	CXCR4
ENSGALG00000038918	1.09592	0.002357	0.0237971
ENSGALG00000034784	1.09637	3.75e-05	0.000699059
ENSGALG00000015020	1.0965	7.01e-05	0.00123787	TMEM171
ENSGALG00000042030	1.09912	0.00133005	0.0150629
ENSGALG00000040367	1.10117	0.000201018	0.00305414	P2RY14
ENSGALG00000034397	1.10166	0.000730707	0.00917415
ENSGALG00000001371	1.10199	7.07e-05	0.00124594
ENSGALG00000003242	1.10249	0.00203988	0.0210921	STAR
ENSGALG00000002461	1.10629	2.28e-06	5.61e-05
ENSGALG00000032820	1.10757	0.00021033	0.00316839
ENSGALG00000038098	1.10918	5.52e-07	1.54e-05	PIGP
ENSGALG00000031863	1.10947	1.11e-05	0.000231826	MCMDC2
ENSGALG00000038056	1.11056	0.000167981	0.00261973
ENSGALG00000013073	1.11282	4.09e-05	0.000758921	UPP1
ENSGALG00000007001	1.11314	1.15e-11	7e-10	TLR4
ENSGALG00000031186	1.11461	1.15e-05	0.000239763	MEI1
ENSGALG00000029472	1.11702	4.35e-10	2.12e-08	CHIR-IG1-5
ENSGALG00000005209	1.11704	5.3e-08	1.82e-06
ENSGALG00000031902	1.11832	6.34e-08	2.15e-06
ENSGALG00000042171	1.12198	1.07e-06	2.83e-05
ENSGALG00000043418	1.12337	3.36e-09	1.42e-07
ENSGALG00000040619	1.12578	0.00128193	0.0146706	BAAT
ENSGALG00000038720	1.1259	0.000124009	0.00203257
ENSGALG00000043346	1.12871	0.00103069	0.0121492
ENSGALG00000009826	1.13145	1.54e-07	4.9e-06	CLGN
ENSGALG00000042035	1.1348	2.91e-06	6.96e-05
ENSGALG00000001764	1.13622	0.00176336	0.0188247	HCN4
ENSGALG00000032740	1.14019	0.000106365	0.00178474	HOXB7
ENSGALG00000009452	1.14454	0.00523425	0.0458727	GALNT16
ENSGALG00000042661	1.14465	2.44e-05	0.000472342	MVB12A
ENSGALG00000038581	1.14477	4.88e-07	1.37e-05
ENSGALG00000038133	1.15272	0.000276843	0.00401224	SMIM3
ENSGALG00000042084	1.15287	0.00427738	0.0386358
ENSGALG00000031937	1.15328	2.36e-06	5.8e-05
ENSGALG00000000920	1.15379	0.000282579	0.00408495	CGN
ENSGALG00000011361	1.15667	4.45e-12	2.96e-10	CRYZ
ENSGALG00000013723	1.15779	0.000139829	0.00225015	OASL
ENSGALG00000011419	1.16642	0.000197848	0.00301894	DUSP4
ENSGALG00000032506	1.17104	2.12e-05	0.000418394	GEM
ENSGALG00000031721	1.17141	0.00372609	0.0347203
ENSGALG00000022440	1.17218	9.6e-05	0.00163129	EVA1B
ENSGALG00000011239	1.17398	6.14e-08	2.09e-06	OXNAD1
ENSGALG00000015356	1.17738	7.39e-08	2.47e-06	IFT57
ENSGALG00000017864	1.17802	0.00173415	0.0186253	SNORA3
ENSGALG00000009003	1.17928	0.000204486	0.00309684	SNAP25
ENSGALG00000038905	1.18087	0.00153525	0.0169388
ENSGALG00000040342	1.18125	0.000224298	0.0033432	ADAMTS1
ENSGALG00000004436	1.18688	8.35e-06	0.000179361
ENSGALG00000040256	1.19094	0.00320531	0.0306552	RIMS2
ENSGALG00000016724	1.19256	3.08e-05	0.000586612	RGN
ENSGALG00000033229	1.19345	0.00339991	0.0322115
ENSGALG00000024357	1.19691	0.00100683	0.0119476
ENSGALG00000010932	1.19744	6.26e-08	2.12e-06
ENSGALG00000044821	1.19973	0.000420966	0.00573106
ENSGALG00000015148	1.20055	1.25e-06	3.25e-05	ANXA1
ENSGALG00000037223	1.20125	3.5e-09	1.48e-07
ENSGALG00000011801	1.20355	0.000592471	0.00768149	ESR2
ENSGALG00000029566	1.20526	0.000116845	0.00193532
ENSGALG00000012418	1.20861	0.000214301	0.00321793
ENSGALG00000033210	1.20995	5.56e-06	0.000124936
ENSGALG00000041854	1.21165	0.00220999	0.0225869
ENSGALG00000024272	1.21391	0.00321806	0.0307424	S100A8
ENSGALG00000033520	1.21679	0.00551188	0.0476562	DCSTAMP
ENSGALG00000029547	1.22365	4.83e-06	0.000110224
ENSGALG00000006306	1.22593	2.03e-05	0.000403761	UROC1
ENSGALG00000014166	1.22835	1.99e-11	1.16e-09	TSPO
ENSGALG00000028336	1.22905	1.42e-07	4.54e-06	MED10
ENSGALG00000031792	1.23842	9.29e-05	0.00159017
ENSGALG00000038879	1.24125	0.000731246	0.00917415
ENSGALG00000007408	1.2427	2.26e-06	5.56e-05
ENSGALG00000002244	1.24355	0.00441013	0.0396323	Agrp
ENSGALG00000045962	1.25038	1.11e-06	2.94e-05
ENSGALG00000000184	1.25144	0.000111261	0.0018537	SLC27A6
ENSGALG00000044619	1.25515	1.27e-06	3.3e-05
ENSGALG00000010125	1.25855	0.000169844	0.00264586	CSGALNACT1
ENSGALG00000026465	1.2596	1.17e-05	0.000242586	TMEM100
ENSGALG00000017106	1.26162	1.45e-06	3.72e-05	ATP8A2
ENSGALG00000002766	1.26318	1.13e-05	0.000235161	MLKL
ENSGALG00000023787	1.26362	0.000638085	0.00818287
ENSGALG00000045316	1.26474	1.89e-05	0.000378571
ENSGALG00000011324	1.2673	0.00425153	0.0385006
ENSGALG00000009870	1.26976	9.03e-09	3.58e-07	IL15
ENSGALG00000028982	1.27089	0.000630109	0.00808792
ENSGALG00000037319	1.27198	7.02e-06	0.000152272
ENSGALG00000002466	1.27215	3.96e-06	9.19e-05	SLC2A5
ENSGALG00000006830	1.27638	9.55e-08	3.12e-06	CHID1
ENSGALG00000040185	1.27835	2.58e-06	6.27e-05
ENSGALG00000031307	1.28078	0.000167783	0.00261953
ENSGALG00000019552	1.28261	0.000442069	0.00596098	SERPINB2
ENSGALG00000033302	1.28794	8.9e-05	0.00153856
ENSGALG00000012074	1.2895	5.69e-10	2.7e-08	ALPK1
ENSGALG00000016693	1.28987	7.96e-12	4.98e-10
ENSGALG00000036919	1.29002	0.000965039	0.0115194
ENSGALG00000001304	1.29013	0.00227242	0.0231915
ENSGALG00000012076	1.29364	2.98e-07	8.91e-06	TIFA
ENSGALG00000004064	1.29374	0.00181601	0.0192415	GPER1
ENSGALG00000038589	1.2958	4.51e-05	0.000833595	ABHD14B
ENSGALG00000027526	1.30766	0.000813732	0.00993976	COL9A2
ENSGALG00000034611	1.31029	0.000401301	0.00549507
ENSGALG00000001091	1.31438	2.36e-05	0.000460916	C1orf116
ENSGALG00000031497	1.31509	3.04e-05	0.000580202
ENSGALG00000033600	1.31641	0.000120078	0.00197731
ENSGALG00000033718	1.31961	1.13e-08	4.4e-07
ENSGALG00000034504	1.32034	1.89e-05	0.000378307
ENSGALG00000038559	1.32218	5.41e-11	2.9e-09	CD8A
ENSGALG00000044437	1.32545	1.37e-05	0.000280384
ENSGALG00000029487	1.32727	0.000547421	0.00716969
ENSGALG00000002576	1.32948	2.94e-06	7.01e-05	ASL2
ENSGALG00000042285	1.33297	0.000448752	0.00603106
ENSGALG00000030930	1.3336	1.04e-06	2.75e-05
ENSGALG00000036838	1.33828	0.00370552	0.0345699	PXDNL
ENSGALG00000043831	1.33984	7.58e-05	0.00132466	LRRC73
ENSGALG00000037589	1.34013	0.00188185	0.0197762
ENSGALG00000023936	1.34158	0.000694535	0.00879516
ENSGALG00000043671	1.34797	8.74e-06	0.000186672
ENSGALG00000016142	1.35021	2.27e-05	0.000445372
ENSGALG00000011798	1.35151	4.85e-14	3.71e-12	HEBP1
ENSGALG00000014847	1.35994	0.000184415	0.00283847	MYOM1
ENSGALG00000030746	1.36017	1.47e-06	3.77e-05
ENSGALG00000045347	1.37131	0.00335084	0.0318747
ENSGALG00000026491	1.3736	1.45e-06	3.72e-05	TMEM17
ENSGALG00000041459	1.37771	0.00464955	0.0414155	DDIT4
ENSGALG00000046639	1.38405	0.00105059	0.0123529
ENSGALG00000031013	1.38507	9.16e-06	0.000193587	DHDH
ENSGALG00000008188	1.39404	0.000283679	0.00409453	TRIM36
ENSGALG00000002515	1.39452	1.51e-09	6.67e-08	OLFM1
ENSGALG00000008552	1.39635	0.000373304	0.00516671	MAL
ENSGALG00000030189	1.3988	0.000189281	0.00290073
ENSGALG00000039458	1.39974	0.00151836	0.0168053	MSTN
ENSGALG00000002551	1.40171	3.58e-07	1.05e-05	CFAP70
ENSGALG00000040180	1.40497	0.000568759	0.007408	CEBPD
ENSGALG00000042767	1.41161	4.97e-08	1.72e-06	LPAR2
ENSGALG00000009759	1.42744	4.11e-09	1.73e-07	SLC16A7
ENSGALG00000042148	1.42756	0.00316392	0.030362	FKBP5
ENSGALG00000024466	1.43203	0.000145468	0.0023224
ENSGALG00000029256	1.43571	2.96e-05	0.00056571
ENSGALG00000046077	1.43667	0.000103899	0.00174959
ENSGALG00000012200	1.43945	1.47e-06	3.77e-05	GCH1
ENSGALG00000026613	1.43996	0.00320184	0.0306428
ENSGALG00000035355	1.44792	0.00138271	0.0155472
ENSGALG00000004849	1.45892	4.87e-11	2.64e-09	WSCD2
ENSGALG00000032066	1.45944	0.000351151	0.00490813
ENSGALG00000002564	1.46096	6.31e-06	0.000139114	RGS4
ENSGALG00000034018	1.46196	6.14e-09	2.52e-07
ENSGALG00000015419	1.46243	7.04e-08	2.37e-06	PENK
ENSGALG00000016400	1.47451	9.44e-10	4.31e-08	RSAD2
ENSGALG00000004591	1.48432	0.00150495	0.016683	SERPINC1
ENSGALG00000039170	1.48452	0.000865744	0.0104845	LHFPL5
ENSGALG00000028659	1.49278	9.77e-07	2.6e-05
ENSGALG00000011227	1.49452	0.000269949	0.00392036	CDS1
ENSGALG00000030883	1.49586	0.000112457	0.00187142
ENSGALG00000003644	1.49612	0.000543983	0.00713126
ENSGALG00000044252	1.49704	2.01e-06	4.99e-05
ENSGALG00000041781	1.49799	0.000141544	0.00227001
ENSGALG00000038177	1.50057	3.7e-13	2.63e-11
ENSGALG00000009069	1.50321	0.000466876	0.00624783	CAPN14
ENSGALG00000044288	1.50323	0.00060525	0.00783281
ENSGALG00000038087	1.50357	2.32e-08	8.41e-07	CACNG3
ENSGALG00000003196	1.50613	1.53e-08	5.73e-07
ENSGALG00000025352	1.50981	0.000136438	0.0022031
ENSGALG00000000824	1.51862	6.74e-05	0.00119535
ENSGALG00000002390	1.53084	0.000282726	0.00408495
ENSGALG00000036904	1.53696	0.00151077	0.0167344
ENSGALG00000034806	1.53867	1.46e-06	3.74e-05
ENSGALG00000045085	1.54536	1.87e-09	8.1e-08
ENSGALG00000030341	1.54562	5.03e-05	0.000916176
ENSGALG00000033886	1.5458	3.27e-05	0.000616852
ENSGALG00000043964	1.54596	0.00175929	0.0188005
ENSGALG00000027587	1.54644	1.36e-06	3.53e-05	LRG1
ENSGALG00000005226	1.54647	0.00163526	0.0177247	MYOZ1
ENSGALG00000044275	1.54672	7.26e-05	0.00127376
ENSGALG00000043551	1.55575	0.000498543	0.00660909
ENSGALG00000040114	1.56222	8.34e-09	3.32e-07	PTPRZ1
ENSGALG00000030900	1.56416	2.24e-10	1.12e-08	NCMAP
ENSGALG00000045327	1.57576	6.9e-06	0.000150148
ENSGALG00000030738	1.57988	0.000348435	0.00487498
ENSGALG00000042748	1.5803	4.36e-07	1.25e-05
ENSGALG00000032028	1.58271	5.76e-12	3.75e-10	SERTM1
ENSGALG00000009262	1.58801	0.00137553	0.0154788	FGB
ENSGALG00000000226	1.59325	2.15e-08	7.84e-07	TMEM9
ENSGALG00000002112	1.59425	1.1e-09	4.95e-08	CSF3R
ENSGALG00000039268	1.59617	0.000230542	0.00341111
ENSGALG00000045510	1.60423	0.0054634	0.0473529
ENSGALG00000009959	1.61333	8.36e-06	0.000179361
ENSGALG00000014997	1.61902	1.02e-10	5.27e-09	PLA1A
ENSGALG00000030626	1.62112	3.26e-29	7.7e-27	FZD6
ENSGALG00000031484	1.62882	0.000274116	0.00397679
ENSGALG00000003677	1.63202	8.4e-12	5.24e-10	NTNG2
ENSGALG00000041948	1.63869	0.00251323	0.0250173
ENSGALG00000015618	1.64552	0.00215066	0.0220762	ATP6AP1L
ENSGALG00000044932	1.65385	4.24e-06	9.75e-05
ENSGALG00000035223	1.66394	4.37e-12	2.92e-10	NDUFA6
ENSGALG00000037324	1.66489	0.000335729	0.00473468
ENSGALG00000031956	1.66764	9.97e-06	0.00020918
ENSGALG00000031487	1.67193	3.55e-20	5.23e-18	FSTL4
ENSGALG00000014585	1.68293	2.08e-09	8.96e-08
ENSGALG00000030719	1.68608	1.54e-05	0.000312319
ENSGALG00000008998	1.68829	2.31e-07	7.07e-06	FAM179A
ENSGALG00000045728	1.69136	0.000212911	0.00320046
ENSGALG00000005553	1.69354	3.31e-07	9.74e-06	NLGN3
ENSGALG00000030380	1.70261	1.64e-07	5.16e-06
ENSGALG00000021395	1.70642	7.25e-12	4.6e-10
ENSGALG00000011356	1.7106	1.46e-05	0.00029635
ENSGALG00000009050	1.71933	4.93e-11	2.65e-09	CAPN3
ENSGALG00000015307	1.72235	1.95e-07	6.08e-06	ABI3BP
ENSGALG00000031405	1.72382	5.58e-05	0.00100505
ENSGALG00000042611	1.72608	6.19e-11	3.29e-09
ENSGALG00000008085	1.72612	3.93e-08	1.38e-06	NEFH
ENSGALG00000014528	1.73828	3.99e-07	1.15e-05	ENO2
ENSGALG00000034746	1.7482	1.29e-07	4.13e-06
ENSGALG00000045387	1.74885	3.38e-05	0.000634745
ENSGALG00000022696	1.76033	0.000227248	0.00337619	KCNE3
ENSGALG00000029808	1.76534	9.04e-09	3.58e-07
ENSGALG00000037273	1.76543	8.79e-06	0.000187615
ENSGALG00000041875	1.76741	8.13e-11	4.26e-09
ENSGALG00000031037	1.77305	5.26e-16	4.86e-14
ENSGALG00000009346	1.78736	1.28e-36	4.9e-34	HN1L
ENSGALG00000037675	1.78852	4.39e-21	6.82e-19	COL14A1
ENSGALG00000036153	1.80805	4.48e-09	1.87e-07
ENSGALG00000033014	1.81788	7.11e-07	1.93e-05
ENSGALG00000016945	1.82702	3.02e-16	2.87e-14	LECT1
ENSGALG00000035191	1.8272	6.86e-06	0.00014962
ENSGALG00000021158	1.82795	0.000122037	0.00200723	SLC7A9
ENSGALG00000046282	1.84093	0.0010706	0.0125569
ENSGALG00000012446	1.84363	0.00033981	0.00477794	ELFN2
ENSGALG00000030720	1.84552	2.92e-06	6.98e-05
ENSGALG00000046486	1.8467	2.6e-19	3.5e-17
ENSGALG00000038088	1.84867	0.000233123	0.00344209
ENSGALG00000015143	1.86639	0.00552205	0.0477149
ENSGALG00000011897	1.86847	2.85e-21	4.53e-19	SMDT1
ENSGALG00000043218	1.86947	6.65e-06	0.00014532
ENSGALG00000002647	1.87434	0.000219925	0.00329538	PLS1
ENSGALG00000004320	1.87667	0.000620658	0.00799564	FAT2
ENSGALG00000000521	1.88062	0.000699204	0.00883058	SPIRE2
ENSGALG00000038257	1.88923	2.04e-05	0.000404855
ENSGALG00000038686	1.89113	2.7e-06	6.52e-05
ENSGALG00000027707	1.89162	1e-10	5.21e-09	ESM1
ENSGALG00000009107	1.89781	1.32e-23	2.26e-21	NRXN1
ENSGALG00000038590	1.90821	8.47e-14	6.26e-12
ENSGALG00000037214	1.90966	0.000765896	0.00947821
ENSGALG00000040179	1.91028	4.93e-06	0.000111928
ENSGALG00000034533	1.91389	1.14e-05	0.000236578
ENSGALG00000031132	1.91484	5.28e-05	0.000957374
ENSGALG00000015687	1.92218	2.06e-05	0.000407828
ENSGALG00000010977	1.92321	6.6e-07	1.82e-05	FAM221A
ENSGALG00000004704	1.92505	0.000481554	0.00641392
ENSGALG00000012285	1.94091	4.54e-08	1.58e-06	BAIAP2L2
ENSGALG00000037683	1.957	1.04e-08	4.07e-07
ENSGALG00000033116	1.95729	4.59e-15	3.96e-13
ENSGALG00000042068	1.96154	3.11e-06	7.4e-05
ENSGALG00000035002	1.9631	3.25e-07	9.59e-06
ENSGALG00000034792	1.96376	2.46e-07	7.47e-06
ENSGALG00000042468	1.97299	3.62e-10	1.78e-08
ENSGALG00000044303	1.97768	9.5e-05	0.00162014
ENSGALG00000040493	1.97813	4.99e-14	3.79e-12	PTN
ENSGALG00000046293	1.98302	1.83e-09	7.99e-08
ENSGALG00000035219	1.99783	0.000663683	0.00845747	ALB
ENSGALG00000002638	2.01766	0.00159157	0.0173709
ENSGALG00000011894	2.03891	6.5e-30	1.7e-27
ENSGALG00000004930	2.04195	3.35e-08	1.18e-06	HRH1
ENSGALG00000044950	2.04301	3.78e-07	1.1e-05
ENSGALG00000046645	2.04903	1.44e-08	5.47e-07
ENSGALG00000033902	2.0496	0.000172815	0.0026774
ENSGALG00000039964	2.0582	4.48e-24	8.01e-22	KIFC1
ENSGALG00000046052	2.06153	1.03e-09	4.64e-08
ENSGALG00000043275	2.06268	1.14e-10	5.87e-09
ENSGALG00000005502	2.06789	4.35e-05	0.000804238	KCNG4
ENSGALG00000046419	2.07909	0.000567807	0.007408
ENSGALG00000044922	2.08424	1.2e-05	0.000247564
ENSGALG00000016325	2.10083	8.34e-18	9.43e-16
ENSGALG00000044489	2.10182	1.26e-09	5.57e-08
ENSGALG00000037626	2.10332	2.98e-08	1.06e-06	KCNQ3
ENSGALG00000030652	2.10348	1.89e-06	4.72e-05	TPBGL
ENSGALG00000000059	2.10609	1.4e-06	3.63e-05	TUBB3
ENSGALG00000011759	2.14493	0.000138763	0.00223554
ENSGALG00000014975	2.15367	2.41e-05	0.000469672	DRD5
ENSGALG00000031101	2.1584	3.12e-11	1.74e-09
ENSGALG00000008601	2.16093	0.00204959	0.0211617	AHSG
ENSGALG00000029618	2.1695	3.81e-07	1.11e-05	AGBL2
ENSGALG00000045535	2.1766	1.65e-09	7.23e-08
ENSGALG00000045471	2.18679	3.82e-06	8.9e-05
ENSGALG00000034458	2.19263	0.000154402	0.00244024	S100A1
ENSGALG00000044222	2.19543	2.31e-08	8.36e-07
ENSGALG00000035292	2.20476	1.68e-06	4.22e-05
ENSGALG00000002103	2.2103	2.25e-15	1.97e-13	TPPP3
ENSGALG00000035660	2.21313	2.46e-12	1.66e-10
ENSGALG00000033466	2.21429	5.14e-06	0.000115986
ENSGALG00000004870	2.22256	3.4e-11	1.89e-09	PIH1D3
ENSGALG00000030502	2.22473	0.00037552	0.00519231	ADAMTS4
ENSGALG00000039826	2.23477	9.93e-09	3.9e-07	CNGA3
ENSGALG00000044408	2.25485	5.03e-09	2.09e-07
ENSGALG00000042781	2.25731	1.29e-11	7.83e-10
ENSGALG00000044790	2.25913	2.58e-11	1.46e-09
ENSGALG00000006189	2.26935	8.23e-13	5.65e-11	CRYGN
ENSGALG00000014962	2.27668	5.05e-19	6.44e-17	FAM26F
ENSGALG00000045523	2.28364	6.05e-10	2.86e-08
ENSGALG00000009920	2.2849	0.000533797	0.00701074	COCH
ENSGALG00000044015	2.28634	8.2e-08	2.71e-06
ENSGALG00000028357	2.29168	2.29e-11	1.32e-09
ENSGALG00000045038	2.29617	4.77e-07	1.35e-05
ENSGALG00000011612	2.30557	0.000568018	0.007408	GC
ENSGALG00000030259	2.3074	4.54e-05	0.000834231
ENSGALG00000015544	2.31108	9.43e-05	0.00161164	ALDOB
ENSGALG00000011202	2.31432	8.2e-05	0.00142735	COLQ
ENSGALG00000037047	2.31485	5.78e-05	0.00103841
ENSGALG00000037737	2.32872	0.000286128	0.00412147
ENSGALG00000045640	2.33154	2.54e-12	1.71e-10
ENSGALG00000043914	2.33202	5.99e-18	7.01e-16
ENSGALG00000040904	2.3349	5.49e-06	0.00012343
ENSGALG00000042159	2.34242	8.4e-14	6.25e-12	SLITRK3
ENSGALG00000036862	2.37689	2.84e-05	0.000543513
ENSGALG00000045077	2.39215	9.94e-11	5.19e-09
ENSGALG00000027874	2.39755	5e-06	0.000113273	CHAC1
ENSGALG00000017183	2.39906	1.36e-23	2.29e-21	MMP13
ENSGALG00000037587	2.40048	5.07e-12	3.35e-10	ENPP3
ENSGALG00000042266	2.40561	5.42e-26	1.05e-23	PHYHD1
ENSGALG00000028988	2.40713	4.3e-19	5.58e-17
ENSGALG00000005000	2.41025	1.7e-31	4.82e-29	COMTD1
ENSGALG00000011113	2.41883	0.000319578	0.00453858	SGIP1
ENSGALG00000044259	2.41953	2.44e-09	1.04e-07
ENSGALG00000043111	2.42156	6.34e-16	5.79e-14
ENSGALG00000033230	2.45974	5.42e-12	3.55e-10
ENSGALG00000034265	2.46705	6.88e-07	1.89e-05	ZAR1L
ENSGALG00000040293	2.47786	1.09e-07	3.53e-06
ENSGALG00000041375	2.5462	1.13e-09	5.01e-08
ENSGALG00000029657	2.54766	8e-11	4.21e-09
ENSGALG00000034505	2.58409	2.2e-14	1.76e-12	CDKN2A
ENSGALG00000009700	2.59379	2.76e-06	6.66e-05	PDK4
ENSGALG00000001171	2.59897	3.21e-08	1.14e-06	Sema6B
ENSGALG00000044353	2.60099	1.73e-07	5.46e-06
ENSGALG00000037131	2.61575	1.21e-08	4.65e-07
ENSGALG00000028978	2.61724	3.84e-17	4.18e-15	BTBD19
ENSGALG00000041931	2.62979	1.04e-06	2.75e-05
ENSGALG00000035577	2.64844	1.02e-11	6.29e-10
ENSGALG00000038112	2.68585	1.01e-19	1.42e-17
ENSGALG00000045518	2.69114	5.09e-10	2.45e-08
ENSGALG00000037149	2.71812	1.19e-10	6.06e-09
ENSGALG00000037868	2.72491	1.11e-11	6.82e-10
ENSGALG00000045341	2.72652	8.5e-14	6.26e-12
ENSGALG00000031301	2.74391	0.000767748	0.00949282
ENSGALG00000032578	2.7467	1.12e-09	4.99e-08
ENSGALG00000016648	2.74863	2.34e-07	7.11e-06
ENSGALG00000046435	2.75098	6.56e-09	2.66e-07
ENSGALG00000029284	2.78465	3.4e-16	3.2e-14
ENSGALG00000010343	2.81467	1.99e-05	0.000396708	TSPAN1
ENSGALG00000040094	2.82209	8.78e-14	6.44e-12
ENSGALG00000037980	2.82442	6.84e-13	4.74e-11
ENSGALG00000013212	2.84315	2.22e-07	6.82e-06
ENSGALG00000030400	2.85967	4.65e-07	1.33e-05
ENSGALG00000002671	2.88228	4.31e-07	1.24e-05	TMEM132D
ENSGALG00000043996	2.91499	4.88e-05	0.000892731
ENSGALG00000046430	2.92243	2.91e-32	8.96e-30
ENSGALG00000038410	2.93177	1.8e-29	4.47e-27
ENSGALG00000003193	2.97197	7.4e-09	2.98e-07	CRABP-I
ENSGALG00000045318	2.99737	1.17e-07	3.77e-06
ENSGALG00000029764	3.01285	6.67e-19	8.35e-17	RXFP2
ENSGALG00000046479	3.07978	6.73e-13	4.69e-11
ENSGALG00000045081	3.10856	1.11e-07	3.61e-06
ENSGALG00000002744	3.1278	3.84e-47	2.36e-44	PCDH15
ENSGALG00000026452	3.13007	2.56e-11	1.45e-09	MURC
ENSGALG00000006443	3.1319	4.51e-11	2.46e-09
ENSGALG00000027520	3.13218	1.52e-11	8.98e-10
ENSGALG00000030371	3.21952	5.17e-33	1.7e-30
ENSGALG00000000498	3.27105	1.02e-36	4.01e-34	ACE
ENSGALG00000037304	3.33778	2.42e-09	1.03e-07
ENSGALG00000042389	3.33986	3.93e-07	1.14e-05	EN1
ENSGALG00000005790	3.34241	5.59e-10	2.66e-08
ENSGALG00000044057	3.34952	1.32e-15	1.16e-13
ENSGALG00000005801	3.36598	1.39e-08	5.3e-07	CHRNA4
ENSGALG00000040914	3.3954	1.15e-07	3.7e-06
ENSGALG00000032282	3.43	8.33e-15	7.01e-13	CALB1
ENSGALG00000037321	3.46247	2.26e-16	2.18e-14
ENSGALG00000005754	3.52485	2.91e-15	2.52e-13
ENSGALG00000030320	3.52781	1.59e-58	2.04e-55
ENSGALG00000045367	3.54972	4.71e-07	1.34e-05
ENSGALG00000016755	3.56102	1.54e-07	4.89e-06	KIAA1211L
ENSGALG00000044869	3.5767	1.74e-08	6.48e-07
ENSGALG00000044585	3.65145	3.64e-11	2.01e-09
ENSGALG00000038917	3.72859	2.12e-19	2.88e-17
ENSGALG00000044955	3.75212	4.24e-08	1.48e-06
ENSGALG00000041918	3.75806	5.34e-19	6.74e-17	CPA6
ENSGALG00000034920	3.7718	4.5e-11	2.46e-09
ENSGALG00000040404	3.77987	4.8e-49	3.57e-46
ENSGALG00000008741	3.8011	1.99e-47	1.34e-44	PROKR2
ENSGALG00000000433	3.83904	9.08e-31	2.42e-28
ENSGALG00000030077	3.854	7.84e-19	9.73e-17
ENSGALG00000042449	3.86829	2.9e-19	3.87e-17
ENSGALG00000046270	3.90562	2.38e-39	1.09e-36
ENSGALG00000046214	3.98963	4.57e-32	1.35e-29
ENSGALG00000041714	4.01929	5.63e-14	4.26e-12
ENSGALG00000031441	4.03374	4.75e-26	9.46e-24
ENSGALG00000042684	4.03423	8.6e-18	9.65e-16
ENSGALG00000032339	4.10333	9.71e-12	6.02e-10
ENSGALG00000027166	4.10984	1.43e-18	1.73e-16
ENSGALG00000030832	4.1545	7.75e-26	1.48e-23
ENSGALG00000045894	4.2069	3.47e-06	8.17e-05
ENSGALG00000044090	4.21267	4.64e-17	4.98e-15
ENSGALG00000046112	4.2212	3.02e-24	5.54e-22
ENSGALG00000039399	4.31822	2.59e-10	1.29e-08
ENSGALG00000019755	4.37434	2.28e-14	1.82e-12
ENSGALG00000030108	4.38707	2.87e-14	2.24e-12
ENSGALG00000043791	4.4598	2.13e-16	2.08e-14
ENSGALG00000042888	4.55478	5.77e-22	9.28e-20
ENSGALG00000044165	4.58223	7.81e-15	6.65e-13
ENSGALG00000000549	4.60295	1.31e-20	1.98e-18
ENSGALG00000035512	4.66217	5.21e-26	1.02e-23
ENSGALG00000032757	4.8349	5.22e-90	1.48e-86
ENSGALG00000036888	4.97371	7.29e-12	4.6e-10
ENSGALG00000033680	5.05271	2.42e-61	3.43e-58
ENSGALG00000040588	5.0529	1.24e-11	7.55e-10
ENSGALG00000046145	5.07649	3.36e-44	1.9e-41
ENSGALG00000035810	5.08052	6.43e-93	2.27e-89
ENSGALG00000043989	5.08074	1.52e-11	8.98e-10
ENSGALG00000041859	5.16586	6.31e-09	2.58e-07
ENSGALG00000030714	5.18281	1.25e-16	1.25e-14
ENSGALG00000009302	5.19722	2.46e-13	1.77e-11	EMX2
ENSGALG00000022819	5.22181	3.32e-28	7.58e-26	PCP4
ENSGALG00000044609	5.27876	2.25e-17	2.47e-15
ENSGALG00000042560	5.38031	9.18e-23	1.53e-20
ENSGALG00000033672	5.39024	2.18e-47	1.4e-44
ENSGALG00000040649	5.42219	1.01e-19	1.42e-17
ENSGALG00000036104	5.45358	4.2e-46	2.48e-43
ENSGALG00000043467	5.59034	1.79e-77	4.22e-74
ENSGALG00000016622	5.64001	1e-37	4.29e-35	STS
ENSGALG00000033658	5.6561	6.28e-25	1.18e-22
ENSGALG00000032795	5.7579	2.42e-26	4.97e-24
ENSGALG00000045406	5.7607	6.74e-17	7.12e-15
ENSGALG00000043619	5.90516	8.35e-54	7.87e-51
ENSGALG00000036433	5.96132	2.22e-09	9.51e-08
ENSGALG00000000243	5.98415	9.71e-95	6.87e-91	RDM1
ENSGALG00000032571	6.07709	1.56e-28	3.62e-26
ENSGALG00000035215	6.2167	3.73e-44	2.03e-41
ENSGALG00000000871	6.27586	1.48e-47	1.04e-44	MADPRT
ENSGALG00000032897	6.40346	4.06e-13	2.87e-11
ENSGALG00000029417	6.44096	5.89e-12	3.82e-10
ENSGALG00000038764	6.69773	4.26e-14	3.27e-12
ENSGALG00000040507	6.76113	7.86e-15	6.65e-13
ENSGALG00000037469	7.07503	1.57e-14	1.29e-12
ENSGALG00000044575	7.19421	4.2e-20	6.06e-18
ENSGALG00000028157	7.20131	6.16e-37	2.49e-34
ENSGALG00000035631	7.23604	2.53e-20	3.77e-18
ENSGALG00000036801	7.29461	9.22e-34	3.18e-31
ENSGALG00000045559	7.3459	1.37e-29	3.45e-27
ENSGALG00000026466	7.37253	6.8e-42	3.56e-39
ENSGALG00000040901	7.90777	3.04e-32	9.14e-30
ENSGALG00000024365	8.52841	1.82e-38	8.02e-36
ENSGALG00000000249	9.37633	1.46e-49	1.15e-46

## Sheet: FA vs LE NDV 6dpi
Differentially expressed genes (|LFC|>1, FDR<0.05) for Fayoumi vs. Leghorn contrast in NDV challenged chickens at 6dpi
Gene ID	Log2 (Fold Change)	P-Value	False Discovery Rate	Gene Name
ENSGALG00000037001	-9.50216	5.11e-50	4.25e-47
ENSGALG00000044228	-8.42252	1.6e-20	2.31e-18
ENSGALG00000039192	-7.06683	5.22e-49	4.1e-46
ENSGALG00000040150	-6.8838	2.13e-11	1.33e-09
ENSGALG00000029002	-6.88217	2.99e-13	2.29e-11
ENSGALG00000043455	-6.84	1.94e-12	1.38e-10
ENSGALG00000037627	-6.69942	1.33e-50	1.25e-47
ENSGALG00000033498	-6.44228	2.54e-73	5.13e-70
ENSGALG00000036217	-6.41979	7.12e-09	3.01e-07
ENSGALG00000041767	-6.38689	2.64e-17	2.96e-15
ENSGALG00000046160	-6.34841	4.85e-10	2.44e-08
ENSGALG00000028653	-6.3308	7.11e-10	3.43e-08	C6orf163
ENSGALG00000042870	-6.31735	1e-84	3.55e-81
ENSGALG00000038271	-6.24932	5.85e-26	1.27e-23
ENSGALG00000044192	-6.20331	3.12e-37	1.22e-34
ENSGALG00000036415	-6.14904	9.25e-09	3.85e-07
ENSGALG00000033964	-6.12584	1.51e-09	7.01e-08
ENSGALG00000035020	-6.05265	9.45e-30	2.67e-27
ENSGALG00000046106	-5.79086	2.33e-18	2.82e-16
ENSGALG00000040967	-5.76415	3.18e-08	1.19e-06
ENSGALG00000013101	-5.73834	1.46e-74	3.44e-71
ENSGALG00000033533	-5.52179	1.55e-18	1.91e-16
ENSGALG00000033577	-5.46619	8.37e-16	8.28e-14
ENSGALG00000042455	-5.44165	2.49e-18	2.98e-16
ENSGALG00000034563	-5.26104	3.6e-108	5.09e-104
ENSGALG00000032229	-5.1263	3.38e-25	6.64e-23
ENSGALG00000012457	-5.10979	9.54e-23	1.53e-20	SSTR3
ENSGALG00000044555	-5.05325	7.75e-18	9.06e-16
ENSGALG00000029826	-5.04197	1.31e-14	1.13e-12
ENSGALG00000019030	-4.97947	2.83e-11	1.72e-09
ENSGALG00000029548	-4.97456	1.54e-32	5.07e-30
ENSGALG00000033020	-4.76988	8.91e-29	2.38e-26
ENSGALG00000042590	-4.55647	1.76e-51	1.92e-48
ENSGALG00000041020	-4.54401	2.27e-12	1.6e-10
ENSGALG00000033824	-4.46448	3.94e-22	6.26e-20
ENSGALG00000035150	-4.4138	2.89e-36	1.11e-33
ENSGALG00000044103	-4.39946	6.07e-17	6.65e-15
ENSGALG00000013659	-4.35191	7.46e-13	5.53e-11	NOX3
ENSGALG00000000568	-4.34314	3.92e-13	2.96e-11
ENSGALG00000037387	-4.31687	4.27e-16	4.34e-14	CLSTN2
ENSGALG00000036299	-4.3114	1.17e-50	1.18e-47
ENSGALG00000032011	-4.23781	1.43e-07	4.82e-06
ENSGALG00000045467	-4.22151	1.18e-19	1.63e-17
ENSGALG00000043184	-4.07471	3.67e-06	9.3e-05
ENSGALG00000029975	-4.02439	1.35e-30	4.16e-28
ENSGALG00000046249	-3.98563	6.41e-16	6.38e-14
ENSGALG00000030015	-3.85437	6.32e-39	2.8e-36
ENSGALG00000046609	-3.82671	9.07e-11	5.05e-09
ENSGALG00000019325	-3.81938	1.71e-18	2.08e-16
ENSGALG00000033518	-3.79766	9.06e-08	3.22e-06
ENSGALG00000029853	-3.76844	1.94e-16	2.02e-14
ENSGALG00000046331	-3.75202	1.12e-05	0.000252222
ENSGALG00000023172	-3.73243	1.89e-31	6.08e-29
ENSGALG00000044662	-3.71808	1.25e-15	1.22e-13
ENSGALG00000038696	-3.71251	3.94e-11	2.33e-09
ENSGALG00000038641	-3.69958	1.67e-13	1.32e-11
ENSGALG00000041885	-3.69353	1.88e-15	1.81e-13
ENSGALG00000034990	-3.68934	1.64e-09	7.55e-08
ENSGALG00000043965	-3.65314	1.07e-08	4.4e-07
ENSGALG00000032617	-3.65004	6.96e-43	3.65e-40
ENSGALG00000044174	-3.63302	2.38e-27	5.71e-25
ENSGALG00000006379	-3.62534	6.42e-07	1.92e-05	SHH
ENSGALG00000039820	-3.6002	3.18e-08	1.19e-06
ENSGALG00000040195	-3.58714	9.07e-26	1.86e-23
ENSGALG00000031351	-3.52658	7.27e-07	2.14e-05
ENSGALG00000045837	-3.52468	3.35e-26	7.63e-24
ENSGALG00000028016	-3.44394	2.09e-17	2.37e-15
ENSGALG00000026361	-3.43453	1.46e-07	4.91e-06	SLITRK5
ENSGALG00000033670	-3.41132	2.25e-06	5.98e-05
ENSGALG00000038857	-3.3962	1.72e-19	2.32e-17
ENSGALG00000015737	-3.38647	1.89e-08	7.45e-07	NCAM2
ENSGALG00000044880	-3.38298	7.14e-25	1.35e-22
ENSGALG00000044927	-3.36228	1.39e-62	2.19e-59
ENSGALG00000010901	-3.32214	2.02e-23	3.35e-21
ENSGALG00000030039	-3.30727	1.44e-06	3.97e-05
ENSGALG00000037808	-3.30204	3.13e-06	8.05e-05
ENSGALG00000043012	-3.29217	1.9e-12	1.36e-10
ENSGALG00000041897	-3.27823	2.2e-06	5.86e-05
ENSGALG00000035235	-3.22931	2.17e-38	9.3e-36
ENSGALG00000032412	-3.22628	1.11e-09	5.31e-08
ENSGALG00000002507	-3.21261	4.23e-07	1.32e-05	MBL2
ENSGALG00000044065	-3.20053	6.91e-34	2.33e-31
ENSGALG00000045786	-3.18139	6.3e-10	3.09e-08
ENSGALG00000039054	-3.14859	3.16e-19	4.18e-17
ENSGALG00000035565	-3.1444	9.35e-08	3.31e-06
ENSGALG00000040661	-3.13785	1.7e-19	2.32e-17
ENSGALG00000036058	-3.13083	6.76e-26	1.43e-23
ENSGALG00000045156	-3.11881	1.01e-07	3.51e-06
ENSGALG00000046599	-3.1181	3.78e-08	1.42e-06
ENSGALG00000038679	-3.10331	9.66e-09	4.01e-07
ENSGALG00000043041	-3.10318	4.02e-25	7.68e-23	NRN1
ENSGALG00000025822	-3.0751	1.25e-06	3.5e-05	CYP1B1
ENSGALG00000016580	-3.07223	5.14e-06	0.000126071	SCARA5
ENSGALG00000036407	-3.0506	5.13e-19	6.6e-17
ENSGALG00000000317	-3.02405	1.28e-10	7.06e-09	NEFM
ENSGALG00000038980	-3.01888	3.9e-05	0.000771314
ENSGALG00000026396	-3.00789	4.03e-19	5.23e-17
ENSGALG00000038995	-3.00464	2.6e-12	1.82e-10	GRIA4
ENSGALG00000026297	-2.91607	1.32e-14	1.13e-12
ENSGALG00000032928	-2.89707	4.06e-06	0.000101804
ENSGALG00000031501	-2.88458	2.14e-06	5.71e-05
ENSGALG00000045876	-2.87941	8.06e-08	2.9e-06
ENSGALG00000012171	-2.8599	6.5e-22	9.99e-20	GPR39
ENSGALG00000031245	-2.81086	4.09e-11	2.41e-09
ENSGALG00000038975	-2.80624	8.65e-25	1.61e-22
ENSGALG00000044678	-2.78377	6.95e-12	4.61e-10
ENSGALG00000039322	-2.77037	7.22e-26	1.5e-23	DDR2
ENSGALG00000013045	-2.76706	1.81e-05	0.00038725	TUBA8B
ENSGALG00000038920	-2.76587	1.31e-06	3.66e-05
ENSGALG00000035694	-2.73908	8.63e-19	1.1e-16
ENSGALG00000029339	-2.69425	1.32e-16	1.4e-14
ENSGALG00000032715	-2.68984	6.25e-10	3.08e-08
ENSGALG00000005332	-2.68421	1.06e-09	5.1e-08	CACNA1D
ENSGALG00000032890	-2.66335	5.08e-12	3.47e-10
ENSGALG00000038553	-2.63543	9.13e-07	2.64e-05
ENSGALG00000009929	-2.6268	1.35e-10	7.38e-09	SOST
ENSGALG00000035960	-2.6146	2.69e-08	1.03e-06
ENSGALG00000045401	-2.59025	6.76e-05	0.00125231
ENSGALG00000023824	-2.58636	5.61e-22	8.72e-20
ENSGALG00000043353	-2.55674	3.19e-10	1.67e-08
ENSGALG00000032574	-2.55333	7.54e-36	2.67e-33
ENSGALG00000040463	-2.55106	5.38e-06	0.000130985	CABP7
ENSGALG00000036276	-2.54817	0.00216019	0.0240409
ENSGALG00000034726	-2.54614	1.72e-10	9.31e-09
ENSGALG00000040884	-2.53478	1.76e-13	1.39e-11
ENSGALG00000043423	-2.52268	0.00118873	0.0145432
ENSGALG00000044196	-2.50393	1.94e-09	8.84e-08
ENSGALG00000019663	-2.50085	9.01e-09	3.76e-07	ACBD7
ENSGALG00000045426	-2.50077	0.00105493	0.0132995
ENSGALG00000010909	-2.49707	3.11e-10	1.63e-08	PRKG2
ENSGALG00000039695	-2.47718	4.67e-06	0.000115452
ENSGALG00000041079	-2.45606	5.59e-11	3.24e-09	CCLi7
ENSGALG00000045980	-2.45322	3.86e-07	1.21e-05
ENSGALG00000046403	-2.44312	0.000314629	0.00477514
ENSGALG00000000314	-2.4429	1.33e-13	1.05e-11	NEFL
ENSGALG00000045342	-2.43012	5.71e-08	2.1e-06
ENSGALG00000040954	-2.4048	1.73e-08	6.87e-07
ENSGALG00000027965	-2.39963	1.26e-27	3.07e-25	OPRL1
ENSGALG00000041805	-2.37654	2.92e-08	1.11e-06
ENSGALG00000037889	-2.3544	0.000234863	0.0037496	PTPRT
ENSGALG00000016558	-2.33976	1.01e-11	6.58e-10	VEGFD
ENSGALG00000046043	-2.32448	4.29e-20	6.13e-18
ENSGALG00000042954	-2.31764	1.91e-15	1.82e-13
ENSGALG00000006260	-2.30517	0.00015025	0.00254526	KLHL30
ENSGALG00000046342	-2.29687	3.52e-07	1.11e-05
ENSGALG00000030151	-2.29031	4.68e-11	2.74e-09	LUZP2
ENSGALG00000002046	-2.28118	4.43e-05	0.000861117
ENSGALG00000032444	-2.2783	1.14e-09	5.41e-08
ENSGALG00000029688	-2.27411	7.27e-28	1.84e-25
ENSGALG00000045381	-2.26319	4.9e-05	0.000939928
ENSGALG00000034868	-2.26063	1.87e-12	1.34e-10	otokeratin
ENSGALG00000018557	-2.25068	1.53e-09	7.07e-08	SOD3
ENSGALG00000031090	-2.24803	1.49e-16	1.56e-14
ENSGALG00000033758	-2.24512	3.09e-10	1.63e-08
ENSGALG00000036127	-2.23535	1.32e-14	1.13e-12
ENSGALG00000030886	-2.23385	9.26e-08	3.28e-06	PTGDS
ENSGALG00000042509	-2.22355	5.27e-07	1.6e-05	NOXRED1
ENSGALG00000008701	-2.22329	2.67e-11	1.63e-09	XDH
ENSGALG00000016635	-2.22311	2.74e-08	1.04e-06	MXRA5
ENSGALG00000029309	-2.21412	5.39e-09	2.32e-07	CHIR-B5
ENSGALG00000034631	-2.21191	1.32e-12	9.62e-11
ENSGALG00000041098	-2.16704	2.59e-07	8.28e-06
ENSGALG00000020679	-2.166	3.15e-12	2.19e-10
ENSGALG00000035559	-2.16568	1.62e-11	1.02e-09	MAPK8IP2
ENSGALG00000032245	-2.15521	1.34e-07	4.58e-06
ENSGALG00000040938	-2.14369	1.08e-06	3.07e-05	nlgn1
ENSGALG00000007862	-2.12218	8.04e-11	4.53e-09	CNTN3
ENSGALG00000041409	-2.11643	3.92e-25	7.6e-23
ENSGALG00000030866	-2.10913	1.33e-23	2.24e-21	CPQ
ENSGALG00000044876	-2.10002	4.04e-10	2.07e-08
ENSGALG00000013703	-2.08864	6.96e-08	2.53e-06	FAM69C
ENSGALG00000033375	-2.08719	1.17e-42	5.92e-40
ENSGALG00000027255	-2.07973	0.000421498	0.00614016	NRXN3
ENSGALG00000016975	-2.07629	1.99e-07	6.51e-06	KCTD4
ENSGALG00000033198	-2.07556	3.17e-11	1.9e-09	MYO5C
ENSGALG00000034168	-2.07347	5.19e-06	0.000127024	WNT5A
ENSGALG00000014966	-2.06817	7.9e-06	0.000183758	HGD
ENSGALG00000043515	-2.05594	0.000660977	0.00907594
ENSGALG00000038792	-2.05057	1.75e-11	1.1e-09
ENSGALG00000033561	-2.04405	1.64e-05	0.000354596	DGKB
ENSGALG00000001288	-2.03622	1.36e-05	0.000299148	CFAP74
ENSGALG00000044987	-2.03233	1.3e-05	0.000288413
ENSGALG00000036989	-2.02896	8.5e-08	3.05e-06
ENSGALG00000038251	-2.02419	1.59e-05	0.000344272
ENSGALG00000008548	-1.99491	1.79e-17	2.05e-15	MDH1B
ENSGALG00000034438	-1.99372	7.11e-06	0.000167373	GNB3
ENSGALG00000043863	-1.99267	4.93e-07	1.52e-05
ENSGALG00000029942	-1.97751	0.000290924	0.00447584
ENSGALG00000006819	-1.97415	2.33e-08	9.01e-07
ENSGALG00000019061	-1.96918	3.75e-07	1.17e-05
ENSGALG00000031253	-1.95806	7.79e-06	0.000181542
ENSGALG00000036316	-1.95686	6.41e-05	0.0011941
ENSGALG00000015662	-1.95401	5.9e-12	3.96e-10	LIPI
ENSGALG00000004695	-1.95388	4.18e-08	1.56e-06	ECM2
ENSGALG00000042006	-1.94783	0.000202521	0.00329272
ENSGALG00000013751	-1.94687	0.000190384	0.00313138
ENSGALG00000045955	-1.94654	1.75e-06	4.74e-05
ENSGALG00000011784	-1.94648	7.46e-06	0.00017446	APOLD1
ENSGALG00000007118	-1.9362	1.2e-08	4.89e-07
ENSGALG00000031155	-1.92853	2.06e-08	8.01e-07
ENSGALG00000004777	-1.92336	1.25e-14	1.09e-12	AIFM2
ENSGALG00000014603	-1.91815	2.97e-23	4.89e-21	C1S
ENSGALG00000030562	-1.91525	0.000734576	0.00988637
ENSGALG00000039113	-1.90176	4.16e-06	0.000104104
ENSGALG00000003015	-1.90149	0.000229885	0.00367842	SERPINF1
ENSGALG00000034056	-1.89103	0.00153407	0.0180228
ENSGALG00000043931	-1.88876	1.41e-06	3.91e-05
ENSGALG00000043065	-1.88869	7.2e-06	0.000169217	CCLi8
ENSGALG00000040754	-1.8883	5.94e-07	1.79e-05
ENSGALG00000039480	-1.88456	6.3e-06	0.000150993
ENSGALG00000043921	-1.87963	6.66e-10	3.22e-08
ENSGALG00000035207	-1.87448	1.48e-07	4.98e-06	TDO2
ENSGALG00000043903	-1.87344	3.2e-05	0.00064722
ENSGALG00000036488	-1.86712	1.02e-07	3.54e-06
ENSGALG00000030490	-1.86443	2.89e-11	1.74e-09
ENSGALG00000000818	-1.863	0.000753213	0.0100892	LRRC32
ENSGALG00000013548	-1.85333	4.49e-08	1.67e-06	GZMA
ENSGALG00000027536	-1.85167	0.000116893	0.00202645
ENSGALG00000043355	-1.85073	2.36e-05	0.000493816	CELSR1
ENSGALG00000037711	-1.84501	7.06e-20	9.99e-18
ENSGALG00000005363	-1.8449	1.08e-07	3.73e-06	CHDH
ENSGALG00000038789	-1.84238	1.42e-08	5.73e-07	CLIC3
ENSGALG00000035956	-1.8386	1.29e-05	0.000285485
ENSGALG00000045468	-1.83423	5.65e-05	0.00107085
ENSGALG00000038692	-1.83054	1.72e-07	5.7e-06
ENSGALG00000007110	-1.82709	2.56e-07	8.2e-06
ENSGALG00000004665	-1.82662	0.00120302	0.0146696	KPNA7
ENSGALG00000040241	-1.82472	3.33e-07	1.05e-05	NTRK3
ENSGALG00000010950	-1.82393	3.38e-05	0.000681025	PPP4R4
ENSGALG00000044779	-1.81737	3.34e-06	8.54e-05
ENSGALG00000036670	-1.80806	1.22e-08	4.98e-07
ENSGALG00000008996	-1.80042	0.000157152	0.00264949	ANKEF1
ENSGALG00000005120	-1.79965	7.74e-09	3.25e-07
ENSGALG00000038806	-1.79913	1.62e-08	6.47e-07
ENSGALG00000031496	-1.79367	0.00152461	0.0179265
ENSGALG00000014337	-1.79365	0.000307041	0.00469012	NWD2
ENSGALG00000008554	-1.76604	2.46e-08	9.49e-07	IL17REL
ENSGALG00000031701	-1.76077	0.00030737	0.00469012
ENSGALG00000010853	-1.76065	2.77e-09	1.24e-07	C8B
ENSGALG00000025941	-1.75506	6.09e-09	2.6e-07	RGS20
ENSGALG00000031822	-1.75193	0.000804341	0.010663
ENSGALG00000011511	-1.75174	8.66e-23	1.41e-20	CKB
ENSGALG00000027353	-1.75083	2.43e-06	6.4e-05	C10orf71
ENSGALG00000003076	-1.73511	1.38e-09	6.48e-08	TNFSF6
ENSGALG00000015055	-1.72704	0.000144414	0.00245521	SLC22A16
ENSGALG00000033371	-1.72659	6.98e-13	5.2e-11
ENSGALG00000035588	-1.72617	9.36e-06	0.000213797
ENSGALG00000029863	-1.72589	0.00013736	0.00234373	PHYHIPL
ENSGALG00000036565	-1.7173	4.96e-07	1.52e-05
ENSGALG00000034349	-1.71259	2.98e-13	2.29e-11
ENSGALG00000016797	-1.7124	1.32e-05	0.000292164	FHL2
ENSGALG00000030799	-1.70985	8.07e-06	0.000186919
ENSGALG00000045473	-1.69878	3.47e-06	8.83e-05
ENSGALG00000023904	-1.69849	2.56e-06	6.72e-05	FIBIN
ENSGALG00000026034	-1.69788	0.00055319	0.00780147	RGS17
ENSGALG00000017184	-1.68932	4.75e-10	2.4e-08	MMP7
ENSGALG00000010490	-1.68557	0.000122825	0.00211614	DPYSL4
ENSGALG00000044389	-1.68268	1.81e-07	5.98e-06
ENSGALG00000038923	-1.68116	1.37e-05	0.00030029
ENSGALG00000037822	-1.66928	1.95e-05	0.000413761
ENSGALG00000046412	-1.66849	0.000309368	0.00470033
ENSGALG00000044072	-1.66615	0.00359598	0.0364103
ENSGALG00000031305	-1.66531	0.000168549	0.00281371	FAM13C
ENSGALG00000043506	-1.66525	2.02e-07	6.61e-06	NMB
ENSGALG00000010152	-1.66491	3.07e-10	1.62e-08	TSPAN8
ENSGALG00000030083	-1.66222	8.77e-06	0.000201931
ENSGALG00000046138	-1.66148	0.000116872	0.00202645
ENSGALG00000017378	-1.65895	5.4e-09	2.32e-07	CRTAC1
ENSGALG00000011301	-1.65877	6.59e-21	9.6e-19	LRRC40
ENSGALG00000039308	-1.65542	0.000970395	0.0124332
ENSGALG00000012219	-1.65426	1.4e-06	3.89e-05	UNC5C
ENSGALG00000046501	-1.64499	1.93e-05	0.000410533
ENSGALG00000039602	-1.64024	8.7e-08	3.11e-06
ENSGALG00000034301	-1.63902	5e-05	0.00095762
ENSGALG00000010379	-1.63484	0.00135672	0.0161674	SNCA
ENSGALG00000031850	-1.62747	0.00102614	0.0130061
ENSGALG00000014695	-1.6232	1.38e-05	0.000302382	CLCN1
ENSGALG00000028602	-1.61525	1.38e-05	0.000302382
ENSGALG00000041970	-1.61052	9.88e-08	3.47e-06
ENSGALG00000005503	-1.60188	5.09e-17	5.67e-15	WFDC1
ENSGALG00000025592	-1.59525	0.00325274	0.0335664	SCARNA14
ENSGALG00000011963	-1.58589	9.19e-05	0.00163082	PRDM5
ENSGALG00000010337	-1.57899	1e-05	0.000227234	GPR149
ENSGALG00000011792	-1.57311	0.00141307	0.0167123
ENSGALG00000043386	-1.56594	0.000780152	0.0104106	PEX5L
ENSGALG00000020316	-1.56325	2.3e-11	1.42e-09	IL13RA2
ENSGALG00000005404	-1.56106	1.84e-05	0.000392315	LRTM1
ENSGALG00000044163	-1.55914	0.00149301	0.0175842
ENSGALG00000030786	-1.55224	0.00177065	0.020379
ENSGALG00000035820	-1.55025	5.5e-05	0.00104715
ENSGALG00000046034	-1.54674	0.000274336	0.00426895
ENSGALG00000008776	-1.54581	0.000161824	0.0027153
ENSGALG00000046332	-1.545	1.17e-06	3.28e-05
ENSGALG00000044914	-1.54344	0.00232528	0.0256632
ENSGALG00000011088	-1.54021	3.89e-18	4.62e-16	GSKIP
ENSGALG00000032723	-1.53923	1.43e-09	6.69e-08	ANKRD13B
ENSGALG00000027960	-1.52858	0.000533543	0.00760017	GRPR
ENSGALG00000014463	-1.52833	0.00353705	0.0359165	ACTN2
ENSGALG00000004722	-1.52781	0.000240684	0.00381668	ASPN
ENSGALG00000011579	-1.52443	0.00190784	0.0216933
ENSGALG00000034478	-1.5209	0.00459473	0.0442648	GGCL1
ENSGALG00000043880	-1.52055	0.00121761	0.0147964
ENSGALG00000002549	-1.51564	0.00111205	0.0137862	RGS1
ENSGALG00000033729	-1.51129	2.71e-06	7.09e-05
ENSGALG00000010881	-1.50882	2.57e-09	1.15e-07	ASB2
ENSGALG00000036042	-1.50669	1e-07	3.51e-06
ENSGALG00000040510	-1.49899	2.69e-05	0.000556432
ENSGALG00000040182	-1.49862	8.42e-06	0.000194357	GAMT
ENSGALG00000042607	-1.48941	4.67e-09	2.03e-07	RSPO3
ENSGALG00000008666	-1.48818	5.79e-07	1.75e-05	CTLA4
ENSGALG00000041959	-1.48662	0.000216719	0.00350341
ENSGALG00000023437	-1.48609	3.31e-07	1.05e-05	NQO1
ENSGALG00000013720	-1.48433	0.00430261	0.0420584	FBXO15
ENSGALG00000042519	-1.48295	9.54e-16	9.37e-14
ENSGALG00000031929	-1.48238	2.05e-08	8.01e-07
ENSGALG00000007525	-1.48131	4.88e-05	0.000938331
ENSGALG00000000584	-1.47201	3.93e-06	9.87e-05
ENSGALG00000004448	-1.47117	6.35e-05	0.00118446	BRINP2
ENSGALG00000020561	-1.46811	0.000178488	0.00294943
ENSGALG00000002789	-1.46733	0.00155566	0.018231
ENSGALG00000035691	-1.45876	2.04e-06	5.49e-05
ENSGALG00000034303	-1.45716	2.29e-09	1.04e-07	C1orf115
ENSGALG00000007182	-1.44787	0.00115334	0.0141615	C3orf14
ENSGALG00000034220	-1.44701	5.7e-07	1.72e-05
ENSGALG00000005462	-1.43818	0.000101246	0.00177903	ZP4
ENSGALG00000037202	-1.43675	6.35e-14	5.23e-12
ENSGALG00000032514	-1.43291	0.00172916	0.0199828
ENSGALG00000016837	-1.43171	0.00490465	0.0464988	MYO16
ENSGALG00000015708	-1.43105	4.87e-12	3.36e-10	FGFR3
ENSGALG00000017134	-1.42701	1.56e-06	4.27e-05
ENSGALG00000045726	-1.42414	0.00127606	0.0154009
ENSGALG00000040798	-1.42023	6.14e-07	1.84e-05
ENSGALG00000015438	-1.41695	2.77e-06	7.2e-05
ENSGALG00000011294	-1.41651	0.00521511	0.0489536	THRB
ENSGALG00000040371	-1.41616	4.2e-15	3.88e-13	CD59
ENSGALG00000032653	-1.4156	1.4e-07	4.76e-06
ENSGALG00000006629	-1.41291	0.000144913	0.00246073	RBP4
ENSGALG00000028612	-1.40714	0.000281119	0.00435534
ENSGALG00000032997	-1.40676	8.3e-22	1.26e-19	EMILIN2
ENSGALG00000035743	-1.40428	9.67e-06	0.000219944	ATP2C2
ENSGALG00000012802	-1.4002	8.86e-08	3.16e-06	F13A1
ENSGALG00000006526	-1.39945	0.000193732	0.00318191	PLXNB1
ENSGALG00000015253	-1.39521	1.28e-07	4.41e-06	COL8A1
ENSGALG00000027351	-1.39144	0.00126008	0.0152471	LRRC71
ENSGALG00000044756	-1.39127	0.000384657	0.00566178
ENSGALG00000044479	-1.38331	3.45e-05	0.000691767
ENSGALG00000009564	-1.3831	6.3e-06	0.000150993	METTL8
ENSGALG00000004631	-1.38305	0.00098146	0.0125336	DRAXIN
ENSGALG00000045139	-1.3815	1.72e-05	0.000368674
ENSGALG00000001951	-1.37429	5.66e-06	0.000136986
ENSGALG00000033925	-1.37155	1.45e-09	6.79e-08	C4orf48
ENSGALG00000042830	-1.36985	2.26e-07	7.31e-06
ENSGALG00000041622	-1.36948	0.000304805	0.00466609
ENSGALG00000043415	-1.36704	0.000893133	0.0116009
ENSGALG00000006473	-1.3534	0.00316914	0.0328647	PLXNA4
ENSGALG00000042961	-1.35102	5.98e-06	0.00014407
ENSGALG00000004526	-1.35027	0.00438313	0.0426689	TNR
ENSGALG00000033429	-1.34701	8.42e-05	0.00151543
ENSGALG00000033843	-1.34479	7.53e-05	0.00138127
ENSGALG00000006186	-1.34167	0.00213669	0.023798	RAD21L1
ENSGALG00000036535	-1.33924	0.00129425	0.015591
ENSGALG00000006491	-1.33771	1.77e-06	4.79e-05	ANKRD1
ENSGALG00000013117	-1.33751	3.66e-07	1.15e-05	PIK3C2G
ENSGALG00000034616	-1.33733	6.79e-06	0.000161184	INHBA
ENSGALG00000002974	-1.33519	0.000803943	0.010663	SPHKAP
ENSGALG00000035540	-1.33406	0.000530116	0.00755896
ENSGALG00000016476	-1.33219	1.57e-06	4.29e-05	TTC32
ENSGALG00000016258	-1.32502	0.000139556	0.00237548
ENSGALG00000035074	-1.32416	0.00108481	0.0135434
ENSGALG00000042103	-1.32414	0.000470334	0.00677482	C11orf96
ENSGALG00000006728	-1.32237	0.00274758	0.0292434
ENSGALG00000011469	-1.31925	6.98e-07	2.07e-05	IGFBP2
ENSGALG00000046391	-1.31849	0.000984343	0.012555
ENSGALG00000046650	-1.31438	0.00246748	0.0268895
ENSGALG00000042844	-1.31291	8.05e-06	0.000186749
ENSGALG00000034684	-1.31173	5.09e-06	0.000125025
ENSGALG00000045279	-1.31145	0.00192219	0.0217863
ENSGALG00000032181	-1.30887	0.000321549	0.00486971	LRP4
ENSGALG00000004096	-1.30687	0.000825322	0.0109003
ENSGALG00000045151	-1.30433	0.00521549	0.0489536
ENSGALG00000031527	-1.3003	1.64e-07	5.45e-06
ENSGALG00000008599	-1.29575	0.000874788	0.0114045
ENSGALG00000045770	-1.29379	1.53e-06	4.21e-05
ENSGALG00000035579	-1.29308	3.44e-05	0.000689412
ENSGALG00000001531	-1.28995	4.87e-06	0.00011971	FN3K
ENSGALG00000008656	-1.28766	1.21e-06	3.41e-05	ICOS
ENSGALG00000012156	-1.27972	5.05e-07	1.54e-05	DPP10
ENSGALG00000005517	-1.27836	2.07e-06	5.54e-05	KIF9
ENSGALG00000029760	-1.27575	6.01e-07	1.81e-05	NRBP2
ENSGALG00000044671	-1.27573	2.78e-05	0.000573608
ENSGALG00000042500	-1.27564	0.000541195	0.00767054	CHIR-AB1
ENSGALG00000032874	-1.27014	0.00449539	0.0434907
ENSGALG00000036711	-1.27002	3.59e-07	1.13e-05	S100A11
ENSGALG00000045940	-1.26819	5.4e-13	4.04e-11	NUGGC
ENSGALG00000029837	-1.2681	0.000156739	0.00264691	OST4
ENSGALG00000034101	-1.26535	9.61e-07	2.75e-05	FZD5
ENSGALG00000032041	-1.25862	0.000538477	0.00765311
ENSGALG00000029386	-1.2442	0.000399751	0.00586564
ENSGALG00000008803	-1.2403	2.69e-07	8.58e-06
ENSGALG00000029209	-1.23451	1.29e-09	6.12e-08
ENSGALG00000026928	-1.23235	0.00116124	0.0142461	KLF4
ENSGALG00000045656	-1.23154	1.43e-05	0.000312103
ENSGALG00000030700	-1.23091	1.18e-05	0.000261842
ENSGALG00000010762	-1.22528	0.00209217	0.0234104	OPN3
ENSGALG00000011684	-1.22474	2.55e-06	6.7e-05	STAP1
ENSGALG00000040648	-1.2245	0.000328488	0.00494305	RGS11
ENSGALG00000007623	-1.21952	0.00205907	0.0231036	CACNA1G
ENSGALG00000000476	-1.21151	0.00044973	0.00651119	LRRTM4
ENSGALG00000013822	-1.21103	0.000469982	0.00677482	TXLNB
ENSGALG00000003301	-1.20768	0.000125301	0.00215356
ENSGALG00000010397	-1.20624	0.00130919	0.0157203	GRID2
ENSGALG00000030942	-1.2016	8.37e-07	2.45e-05
ENSGALG00000037876	-1.19837	0.000842228	0.0110411
ENSGALG00000009360	-1.18893	1.16e-13	9.34e-12	CAPN2
ENSGALG00000036189	-1.18327	1.6e-06	4.37e-05	angiopoietin-2B
ENSGALG00000044422	-1.17809	0.0018202	0.020858
ENSGALG00000014659	-1.16975	1.81e-09	8.24e-08
ENSGALG00000002960	-1.16962	0.00305247	0.0318651	HMGCS2
ENSGALG00000013085	-1.16945	1.64e-10	8.93e-09	PTPRO
ENSGALG00000001702	-1.16787	1.38e-12	1e-10	EXOC3L1
ENSGALG00000006421	-1.16712	0.00291917	0.0307916	SLC16A12
ENSGALG00000026651	-1.16611	6.54e-05	0.00121655	SCARA3
ENSGALG00000010769	-1.16591	1.02e-05	0.000229985	HPGD
ENSGALG00000040360	-1.16516	0.000109642	0.00191468	DUSP1
ENSGALG00000032882	-1.16313	0.000238801	0.00380614	EVA1C
ENSGALG00000045140	-1.16259	0.00241702	0.0264824
ENSGALG00000029940	-1.16096	0.00305594	0.0318778	il-1beta
ENSGALG00000009297	-1.15774	4.12e-09	1.81e-07	TELO2
ENSGALG00000006405	-1.15486	2.37e-05	0.000495359	CEP19
ENSGALG00000042575	-1.15467	6.26e-06	0.000150508
ENSGALG00000009021	-1.15381	2.95e-06	7.61e-05	ST6GALNAC5
ENSGALG00000029667	-1.15113	0.00490345	0.0464988
ENSGALG00000010663	-1.1507	1.94e-10	1.05e-08	TTC8
ENSGALG00000000136	-1.14814	0.00025576	0.00403765	Blec2
ENSGALG00000044062	-1.14663	2.01e-06	5.42e-05
ENSGALG00000044925	-1.14651	3.18e-05	0.000643343
ENSGALG00000043632	-1.14561	0.000176573	0.00292461
ENSGALG00000032239	-1.14541	1.48e-05	0.000321748	GCHFR
ENSGALG00000044047	-1.14524	3.15e-05	0.000639967
ENSGALG00000029424	-1.14135	6.06e-05	0.00113463	JPH3
ENSGALG00000026011	-1.13839	3.06e-05	0.000623394	GALR1
ENSGALG00000037479	-1.13687	2.34e-05	0.000489669
ENSGALG00000036530	-1.12741	4.91e-09	2.12e-07
ENSGALG00000044297	-1.12529	0.00453168	0.0437546
ENSGALG00000042308	-1.12119	0.000223396	0.00358676	FZD3
ENSGALG00000045305	-1.11602	0.00290583	0.0306968
ENSGALG00000029921	-1.11483	5.75e-05	0.00108677	CSRP2
ENSGALG00000029917	-1.10998	1.89e-05	0.00040113	SGCA
ENSGALG00000006638	-1.10965	0.000206686	0.00335273	GRIK4
ENSGALG00000012538	-1.10874	0.00109972	0.0136933	NR4A2
ENSGALG00000005419	-1.10626	0.00333475	0.0342557	ERC2
ENSGALG00000004248	-1.10618	4.26e-06	0.000105871	TACR2
ENSGALG00000005971	-1.10544	7.69e-05	0.00140461	RIC3
ENSGALG00000008150	-1.10327	4.01e-07	1.25e-05	RASAL1
ENSGALG00000035466	-1.10315	5.82e-05	0.00109466
ENSGALG00000037493	-1.10293	0.00501647	0.0473369
ENSGALG00000035504	-1.09706	2.52e-08	9.69e-07	ER81
ENSGALG00000033688	-1.09412	0.000660441	0.00907594
ENSGALG00000007121	-1.09302	0.00303924	0.0318183	TNFSF8
ENSGALG00000043750	-1.09187	9.3e-05	0.00164612
ENSGALG00000000504	-1.09134	0.000117466	0.0020325
ENSGALG00000007014	-1.09084	0.000662168	0.00907594
ENSGALG00000006407	-1.08957	0.000666483	0.0091086
ENSGALG00000040386	-1.08919	0.00390302	0.038962
ENSGALG00000007608	-1.08339	4.39e-09	1.91e-07	ARHGEF9
ENSGALG00000014843	-1.07919	0.000148612	0.00252052	TPD52L1
ENSGALG00000002820	-1.07905	8.39e-09	3.51e-07	DFFA
ENSGALG00000029829	-1.05783	1.79e-06	4.82e-05	RNLS
ENSGALG00000016322	-1.05684	8.23e-05	0.00148689
ENSGALG00000044981	-1.05435	0.000954464	0.0122959
ENSGALG00000005266	-1.05395	1.53e-07	5.11e-06	BEAN1
ENSGALG00000034673	-1.04899	1.37e-09	6.46e-08	HTRA3
ENSGALG00000003991	-1.04581	0.000543829	0.00769246
ENSGALG00000046309	-1.04237	0.00298728	0.0313931
ENSGALG00000012570	-1.04087	5.94e-05	0.00111453	TANC1
ENSGALG00000037851	-1.03899	0.000452958	0.00653785
ENSGALG00000012032	-1.03552	0.00532826	0.0497809	PRRG4
ENSGALG00000036769	-1.03516	0.00443255	0.0430621
ENSGALG00000043813	-1.03461	0.00261141	0.0280686
ENSGALG00000044125	-1.03412	0.00350699	0.0357137	MLLT11
ENSGALG00000046379	-1.03359	0.000187053	0.00308034
ENSGALG00000034967	-1.031	7.28e-06	0.000170696
ENSGALG00000039902	-1.02622	1.63e-06	4.45e-05
ENSGALG00000034289	-1.02523	0.00184235	0.0210671	SLC41A3
ENSGALG00000001768	-1.02479	2.12e-05	0.000445821	TENM2
ENSGALG00000041245	-1.01634	0.000280647	0.00435534
ENSGALG00000029557	-1.01382	5.35e-06	0.000130598
ENSGALG00000035662	-1.01262	0.000966998	0.0124009
ENSGALG00000026055	-1.01247	0.000200467	0.00326683	PALM
ENSGALG00000032922	-1.00704	0.000193906	0.00318191
ENSGALG00000034893	-1.00518	0.000217144	0.00350629
ENSGALG00000006830	1.00063	2.54e-05	0.000530427	CHID1
ENSGALG00000028807	1.00095	0.000154789	0.00261901	AP1AR
ENSGALG00000034628	1.00225	3.86e-06	9.72e-05
ENSGALG00000014585	1.00548	0.000263806	0.00413237
ENSGALG00000039028	1.01008	0.000919711	0.0119242
ENSGALG00000033547	1.01456	0.00520469	0.0489171
ENSGALG00000030976	1.02239	0.00139332	0.016534
ENSGALG00000042632	1.02307	0.003692	0.0371961
ENSGALG00000014722	1.02337	0.00255219	0.0276422
ENSGALG00000005330	1.02508	0.000160771	0.00270191	SNCAIP
ENSGALG00000042711	1.0284	5.24e-05	0.0010003
ENSGALG00000038918	1.03247	0.00478187	0.0457003
ENSGALG00000045552	1.03831	0.0051533	0.0485309
ENSGALG00000026948	1.03833	0.000601078	0.00835191	ADD2
ENSGALG00000028573	1.03923	0.000294837	0.00452329	SAYSD1
ENSGALG00000012074	1.04078	3.26e-07	1.03e-05	ALPK1
ENSGALG00000039001	1.04191	2.04e-05	0.000430832	FILIP1
ENSGALG00000014907	1.04588	3.99e-05	0.000784414	DCBLD1
ENSGALG00000023411	1.04667	1.62e-05	0.000349951	CD180
ENSGALG00000015303	1.04678	0.000694672	0.00939401	LACE1
ENSGALG00000001603	1.05264	0.000260583	0.0040955	NARF
ENSGALG00000030247	1.05739	0.00365763	0.0369552	TMOD4
ENSGALG00000039978	1.05824	0.000860677	0.0112516	SLC4A1
ENSGALG00000033654	1.06233	4.55e-09	1.98e-07
ENSGALG00000044252	1.07192	0.000423636	0.00616495
ENSGALG00000040101	1.07309	0.0011906	0.0145432
ENSGALG00000036805	1.07348	5.57e-05	0.00105967	SPTB
ENSGALG00000019231	1.07591	0.0027059	0.0289304	CD200R1A
ENSGALG00000008810	1.0794	0.00519591	0.0488671	FAM161A
ENSGALG00000014997	1.08364	4.51e-05	0.00087312	PLA1A
ENSGALG00000042285	1.08599	0.00399963	0.0396459
ENSGALG00000016478	1.0863	9.7e-05	0.00171562	MATN3
ENSGALG00000035010	1.08676	0.0024926	0.0271214
ENSGALG00000034611	1.09089	0.0039658	0.0394722
ENSGALG00000028172	1.09289	4.36e-10	2.22e-08	WDR90
ENSGALG00000034416	1.09436	6.18e-09	2.63e-07
ENSGALG00000040964	1.09642	9.12e-05	0.00162741
ENSGALG00000043831	1.09776	0.00100433	0.0127525	LRRC73
ENSGALG00000021395	1.09848	6.98e-06	0.000165394
ENSGALG00000040243	1.09881	0.00126007	0.0152471
ENSGALG00000037223	1.10183	7.72e-08	2.78e-06
ENSGALG00000039230	1.10988	9.83e-05	0.00173422
ENSGALG00000033014	1.11334	0.00167989	0.0195411
ENSGALG00000027091	1.11487	0.000159237	0.00268143
ENSGALG00000013091	1.11518	0.000443781	0.00643165
ENSGALG00000044427	1.11575	0.000129388	0.00222111	MZB1
ENSGALG00000017863	1.1158	0.00478488	0.0457003	SNORA3
ENSGALG00000042411	1.11601	0.000217724	0.00351164
ENSGALG00000045125	1.11964	5.38e-06	0.000130985	GP5
ENSGALG00000044018	1.11993	5.79e-05	0.00109119
ENSGALG00000015419	1.12169	6.75e-05	0.00125231	PENK
ENSGALG00000003594	1.12341	0.000696822	0.00940511	ANK1
ENSGALG00000035249	1.12454	7.82e-10	3.76e-08
ENSGALG00000004309	1.12484	8.57e-05	0.00153643	GDAP1L1
ENSGALG00000002389	1.12781	1.15e-05	0.000257167	ITGB4
ENSGALG00000040367	1.13598	0.000116902	0.00202645	P2RY14
ENSGALG00000004849	1.13688	2.15e-07	6.99e-06	WSCD2
ENSGALG00000014847	1.13695	0.0008055	0.0106684	MYOM1
ENSGALG00000038025	1.14385	0.00401913	0.0397556
ENSGALG00000042388	1.14432	0.00320696	0.0332326	LAMA2
ENSGALG00000041445	1.14498	3.28e-06	8.41e-05
ENSGALG00000000438	1.14935	0.000871702	0.0113747	ERMP1
ENSGALG00000001094	1.15092	1.74e-09	7.97e-08	ADGRD2
ENSGALG00000038233	1.15282	0.000348301	0.00519148
ENSGALG00000032525	1.15369	3.64e-05	0.000722597
ENSGALG00000009830	1.15475	1.33e-06	3.69e-05
ENSGALG00000006236	1.1549	0.000861582	0.0112531	TPH1
ENSGALG00000037811	1.15555	0.000567332	0.00796122	NRSN1
ENSGALG00000009269	1.16306	1.28e-13	1.02e-11	PTGR2
ENSGALG00000008911	1.16745	3.54e-05	0.000704524	RNF208
ENSGALG00000014514	1.16752	4.39e-10	2.22e-08	CC2D2A
ENSGALG00000033584	1.17129	8.62e-07	2.51e-05
ENSGALG00000031186	1.17427	4.7e-06	0.000115912	MEI1
ENSGALG00000030250	1.17718	0.00159362	0.0186296	SV2B
ENSGALG00000031937	1.18221	1.12e-06	3.16e-05
ENSGALG00000000920	1.18382	0.000291111	0.00447584	CGN
ENSGALG00000030341	1.18685	0.00113189	0.0139587
ENSGALG00000035881	1.19241	0.00119059	0.0145432
ENSGALG00000033718	1.19595	1.8e-07	5.95e-06
ENSGALG00000028659	1.19951	7.23e-05	0.00133094
ENSGALG00000034737	1.20038	2.04e-07	6.64e-06	GLIS2
ENSGALG00000016283	1.20193	1.88e-05	0.00040113	BEND6
ENSGALG00000016684	1.20997	0.000841015	0.0110354	RHAG
ENSGALG00000042810	1.22016	7.31e-05	0.00134234
ENSGALG00000045525	1.22131	5.34e-05	0.00101885
ENSGALG00000003972	1.22679	0.000276107	0.0042918	FAXDC2
ENSGALG00000032361	1.22712	5.75e-05	0.00108677
ENSGALG00000029256	1.22724	0.000341335	0.00510378
ENSGALG00000032162	1.22735	4.8e-10	2.42e-08
ENSGALG00000031487	1.23425	1.35e-11	8.62e-10	FSTL4
ENSGALG00000033229	1.23636	0.00438605	0.0426689
ENSGALG00000038559	1.23742	6.59e-10	3.2e-08	CD8A
ENSGALG00000027587	1.24723	6.93e-05	0.00127891	LRG1
ENSGALG00000027292	1.24737	0.00278507	0.0295756	gga-mir-6669
ENSGALG00000038520	1.24845	0.00120041	0.0146503	STRIP2
ENSGALG00000013431	1.24847	0.00311026	0.0323692
ENSGALG00000032986	1.2486	0.00460667	0.0443274	CFTR
ENSGALG00000044220	1.24904	0.000597688	0.00832116
ENSGALG00000044437	1.26562	3.49e-05	0.000695633
ENSGALG00000025602	1.26639	0.000692165	0.00936907	SNORA44
ENSGALG00000010258	1.26738	1.92e-06	5.17e-05	LTBP2
ENSGALG00000040114	1.26984	3.42e-06	8.73e-05	PTPRZ1
ENSGALG00000033417	1.27126	0.00489193	0.0464512	SSPO
ENSGALG00000033600	1.27375	0.000195733	0.00320074
ENSGALG00000045316	1.2741	9.88e-06	0.000224371
ENSGALG00000009152	1.27517	0.000321119	0.00486842	ATRNL1
ENSGALG00000030720	1.28458	0.000910876	0.0118205
ENSGALG00000030746	1.28685	5.72e-06	0.000138262
ENSGALG00000029808	1.2874	1.69e-05	0.000364364
ENSGALG00000015677	1.28842	1.16e-05	0.000259215	SUSD1
ENSGALG00000006306	1.28854	2.83e-05	0.000581878	UROC1
ENSGALG00000000184	1.29019	0.00112187	0.0138714	SLC27A6
ENSGALG00000012418	1.29532	4.11e-05	0.000805647
ENSGALG00000015148	1.29534	1.77e-07	5.85e-06	ANXA1
ENSGALG00000038087	1.29678	3.8e-06	9.57e-05	CACNG3
ENSGALG00000011970	1.29977	7.07e-06	0.00016687	CHADL
ENSGALG00000042767	1.30116	4.36e-07	1.35e-05	LPAR2
ENSGALG00000046293	1.30118	0.000114337	0.00199174
ENSGALG00000035191	1.30173	0.00455868	0.0439854
ENSGALG00000040131	1.30456	3.93e-13	2.96e-11	CAMKK2
ENSGALG00000010977	1.30655	0.00110378	0.0137076	FAM221A
ENSGALG00000001392	1.30698	0.00100549	0.0127557	MMP23B
ENSGALG00000040185	1.31298	1.53e-06	4.21e-05
ENSGALG00000016498	1.31355	0.00113751	0.0140035	MFSD2B
ENSGALG00000010707	1.31706	0.00487733	0.0463953	GPR68
ENSGALG00000025352	1.32527	0.000839447	0.011025
ENSGALG00000038257	1.32654	0.00205964	0.0231036
ENSGALG00000005022	1.33261	0.000168683	0.00281371
ENSGALG00000030900	1.33461	4.55e-08	1.69e-06	NCMAP
ENSGALG00000036503	1.33733	0.000263146	0.0041266
ENSGALG00000021158	1.34624	0.0021148	0.0235728	SLC7A9
ENSGALG00000042468	1.34684	1.21e-05	0.000268483
ENSGALG00000030970	1.34873	0.00369133	0.0371961
ENSGALG00000007408	1.3518	2.57e-07	8.21e-06
ENSGALG00000041942	1.35279	0.000787432	0.0104683
ENSGALG00000014501	1.3571	1.29e-05	0.000285471	FGFBP2
ENSGALG00000009959	1.35806	0.000107192	0.00187421
ENSGALG00000032602	1.36634	5.71e-15	5.14e-13
ENSGALG00000038703	1.37127	0.00080692	0.0106772
ENSGALG00000035223	1.37708	7.17e-09	3.02e-07	NDUFA6
ENSGALG00000007447	1.38162	2.96e-15	2.79e-13	TUBB1
ENSGALG00000023338	1.38439	5.53e-06	0.00013414	CBX2
ENSGALG00000043551	1.3942	0.00149135	0.0175842
ENSGALG00000038589	1.40358	1.06e-05	0.00023768	ABHD14B
ENSGALG00000022440	1.40824	4.67e-06	0.000115452	EVA1B
ENSGALG00000017864	1.41062	9.18e-05	0.00163058	SNORA3
ENSGALG00000013001	1.41238	8.05e-05	0.00146387	CTNND2
ENSGALG00000041875	1.4128	5.12e-07	1.56e-05
ENSGALG00000003361	1.41421	2.5e-07	8.04e-06
ENSGALG00000009315	1.41728	0.000450367	0.00651375	PAPLN
ENSGALG00000030738	1.41808	0.000744973	0.0100073
ENSGALG00000038209	1.41986	0.000215404	0.00348614
ENSGALG00000019552	1.42524	3.46e-05	0.000692589	SERPINB2
ENSGALG00000024357	1.42808	7.62e-05	0.00139432
ENSGALG00000031497	1.43852	7.09e-06	0.000167144
ENSGALG00000037319	1.43967	8.96e-07	2.6e-05
ENSGALG00000002282	1.44217	0.000238943	0.00380614	TMEM200A
ENSGALG00000030626	1.4523	1.06e-23	1.83e-21	FZD6
ENSGALG00000045538	1.46647	0.00019973	0.00325858
ENSGALG00000026553	1.4716	0.00367045	0.0370318
ENSGALG00000034397	1.47162	9.47e-06	0.000215602
ENSGALG00000005631	1.47249	0.00026003	0.00409135	TRPM2
ENSGALG00000030189	1.47262	8.25e-05	0.00148809
ENSGALG00000044789	1.47976	0.000682977	0.00928914
ENSGALG00000036919	1.49349	0.000170917	0.00284091
ENSGALG00000040221	1.49865	6.31e-06	0.000151119
ENSGALG00000009826	1.49971	5.69e-12	3.85e-10	CLGN
ENSGALG00000028186	1.50076	0.000758268	0.0101473	RERG
ENSGALG00000038905	1.51199	8.14e-05	0.00147341
ENSGALG00000016325	1.51204	2.49e-10	1.32e-08
ENSGALG00000033302	1.51258	3.52e-06	8.95e-05
ENSGALG00000042748	1.51631	4.25e-06	0.000105871
ENSGALG00000011897	1.52085	6.31e-15	5.61e-13	SMDT1
ENSGALG00000030652	1.52255	0.00111731	0.0138271	TPBGL
ENSGALG00000032820	1.53333	1.62e-06	4.4e-05
ENSGALG00000038581	1.5361	3.6e-11	2.14e-09
ENSGALG00000016945	1.53647	5.86e-12	3.95e-10	LECT1
ENSGALG00000016455	1.5403	0.00114766	0.0141162	GREB1
ENSGALG00000002112	1.54882	2.85e-09	1.27e-07	CSF3R
ENSGALG00000012872	1.55063	6.34e-05	0.00118446
ENSGALG00000006325	1.56014	3.12e-06	8.04e-05
ENSGALG00000034746	1.56444	2.28e-06	6.06e-05
ENSGALG00000045804	1.56639	0.000928004	0.0120097
ENSGALG00000037675	1.56951	1.2e-16	1.29e-14	COL14A1
ENSGALG00000002466	1.57609	6.82e-09	2.9e-07	SLC2A5
ENSGALG00000009759	1.57792	1.23e-10	6.81e-09	SLC16A7
ENSGALG00000004475	1.58052	0.000889468	0.0115639
ENSGALG00000002515	1.58967	2.89e-11	1.74e-09	OLFM1
ENSGALG00000029487	1.59457	0.000349012	0.0051966
ENSGALG00000031792	1.59611	9.31e-07	2.68e-05
ENSGALG00000039268	1.59828	0.000213425	0.00345807
ENSGALG00000044790	1.60021	1.02e-06	2.9e-05
ENSGALG00000015080	1.60508	0.00499844	0.0472298	SLC24A2
ENSGALG00000002390	1.60536	9.25e-05	0.00164028
ENSGALG00000035366	1.60625	2.6e-05	0.000538492
ENSGALG00000037589	1.61039	0.000290161	0.00447095
ENSGALG00000008998	1.61207	8.59e-07	2.5e-05	FAM179A
ENSGALG00000010125	1.6155	2.33e-06	6.16e-05	CSGALNACT1
ENSGALG00000042611	1.61632	4.94e-10	2.47e-08
ENSGALG00000042068	1.61853	6.98e-05	0.00128754
ENSGALG00000017106	1.62045	3.6e-09	1.59e-07	ATP8A2
ENSGALG00000003677	1.62455	2.65e-11	1.62e-09	NTNG2
ENSGALG00000041781	1.62509	3.4e-05	0.000684041
ENSGALG00000009452	1.63555	0.000117539	0.0020325	GALNT16
ENSGALG00000004870	1.63802	1.9e-07	6.24e-06	PIH1D3
ENSGALG00000043671	1.63965	9.74e-08	3.43e-06
ENSGALG00000008980	1.65093	0.00108452	0.0135434	VWA2
ENSGALG00000000824	1.66229	2.33e-06	6.16e-05
ENSGALG00000041854	1.66636	9.08e-05	0.00162114
ENSGALG00000026092	1.66694	1.44e-12	1.04e-10	HRH4
ENSGALG00000030339	1.66737	0.00156027	0.0182548
ENSGALG00000003478	1.6679	7.55e-06	0.000176118	GFI1B
ENSGALG00000040256	1.6747	3.47e-05	0.000693929	RIMS2
ENSGALG00000001764	1.67681	1e-05	0.000227234	HCN4
ENSGALG00000045535	1.68014	1.64e-06	4.45e-05
ENSGALG00000016362	1.68045	0.00267241	0.028659	SH3YL1
ENSGALG00000015573	1.68233	0.000542829	0.007686	FHL5
ENSGALG00000038088	1.69476	0.00034778	0.00518919
ENSGALG00000004491	1.69935	0.00502921	0.0474254	DMGDH
ENSGALG00000034756	1.70017	1.37e-07	4.67e-06
ENSGALG00000045077	1.70118	1.97e-05	0.000417949
ENSGALG00000012407	1.70881	0.000198442	0.00324129	LRP1B
ENSGALG00000044619	1.70984	2.52e-10	1.33e-08
ENSGALG00000005502	1.71212	0.000562257	0.00790569	KCNG4
ENSGALG00000029547	1.71317	3.86e-10	2e-08
ENSGALG00000046639	1.71896	0.000110797	0.00193246
ENSGALG00000003578	1.72062	2.47e-13	1.91e-11	FN1
ENSGALG00000043111	1.72574	1.53e-09	7.07e-08
ENSGALG00000009050	1.72616	4.27e-11	2.5e-09	CAPN3
ENSGALG00000037324	1.74459	0.000266284	0.00416197
ENSGALG00000035355	1.7502	0.000239344	0.00380622
ENSGALG00000040493	1.77359	1.22e-11	7.86e-10	PTN
ENSGALG00000031037	1.77622	5.38e-16	5.4e-14
ENSGALG00000009346	1.77936	3.19e-36	1.19e-33	HN1L
ENSGALG00000042544	1.78422	9.02e-05	0.00161314
ENSGALG00000031101	1.78833	3.08e-08	1.16e-06
ENSGALG00000044489	1.79019	1.87e-07	6.14e-06
ENSGALG00000029618	1.79597	1.73e-05	0.000370375	AGBL2
ENSGALG00000002551	1.79623	1.1e-10	6.11e-09	CFAP70
ENSGALG00000042781	1.79682	1.84e-08	7.27e-07
ENSGALG00000046052	1.79735	6.58e-08	2.41e-06
ENSGALG00000030719	1.8024	4.25e-05	0.000830843
ENSGALG00000034504	1.80332	1.16e-08	4.76e-07
ENSGALG00000005553	1.80381	5.03e-07	1.54e-05	NLGN3
ENSGALG00000035292	1.82267	1.6e-05	0.000346382
ENSGALG00000036838	1.82608	0.000175068	0.0029065	PXDNL
ENSGALG00000044303	1.82785	0.000575611	0.00806141
ENSGALG00000023787	1.85221	9.46e-07	2.72e-05
ENSGALG00000011894	1.85222	3.07e-25	6.12e-23
ENSGALG00000032506	1.85328	5.75e-11	3.32e-09	GEM
ENSGALG00000043275	1.85567	3.36e-09	1.49e-07
ENSGALG00000026572	1.86374	1.01e-08	4.17e-07	RGS5
ENSGALG00000032028	1.86893	1.02e-14	8.97e-13	SERTM1
ENSGALG00000044222	1.89331	4.64e-07	1.43e-05
ENSGALG00000037794	1.89674	0.000837419	0.0110086
ENSGALG00000008552	1.8976	4.27e-07	1.32e-05	MAL
ENSGALG00000037273	1.89775	1.64e-05	0.000354224
ENSGALG00000031405	1.90714	6.78e-06	0.000161184
ENSGALG00000037047	1.9126	0.000580774	0.00811764
ENSGALG00000038590	1.9143	6.15e-14	5.09e-12
ENSGALG00000014962	1.92829	4.95e-15	4.48e-13	FAM26F
ENSGALG00000027707	1.9309	8.85e-11	4.97e-09	ESM1
ENSGALG00000011356	1.93367	1.39e-06	3.87e-05
ENSGALG00000014528	1.93569	2.05e-08	8.01e-07	ENO2
ENSGALG00000036153	1.94241	1.73e-09	7.95e-08
ENSGALG00000044922	1.95273	0.00108889	0.0135823
ENSGALG00000033116	1.95542	6.57e-15	5.81e-13
ENSGALG00000035002	1.95854	1.15e-05	0.000257326
ENSGALG00000046645	1.95938	3.07e-08	1.16e-06
ENSGALG00000008267	1.96462	0.000721021	0.00971318	IL5RA
ENSGALG00000037214	1.97158	0.00066719	0.00910946
ENSGALG00000034792	1.9721	1.07e-07	3.72e-06
ENSGALG00000035577	1.98804	1.33e-07	4.56e-06
ENSGALG00000034806	1.98851	5.74e-10	2.84e-08
ENSGALG00000005790	1.99118	0.000226743	0.00363226
ENSGALG00000042266	1.99292	2.17e-19	2.9e-17	PHYHD1
ENSGALG00000028988	2.0035	5.74e-14	4.77e-12
ENSGALG00000040293	2.01759	2.91e-05	0.000595477
ENSGALG00000041375	2.02157	3.2e-06	8.22e-05
ENSGALG00000004930	2.02937	1.25e-07	4.31e-06	HRH1
ENSGALG00000037683	2.03193	1.47e-08	5.93e-07
ENSGALG00000006189	2.0537	6.86e-11	3.91e-09	CRYGN
ENSGALG00000039587	2.06891	0.0044615	0.043287	SYNDIG1
ENSGALG00000008188	2.07997	2.64e-08	1.01e-06	TRIM36
ENSGALG00000011759	2.10104	6.31e-05	0.00118069
ENSGALG00000015618	2.10385	3.04e-05	0.000621283	ATP6AP1L
ENSGALG00000046419	2.10472	0.00137042	0.0162896
ENSGALG00000019755	2.11414	8.3e-07	2.43e-05
ENSGALG00000037304	2.11877	0.000129733	0.00222433
ENSGALG00000009107	2.12406	1.3e-28	3.42e-26	NRXN1
ENSGALG00000015687	2.13254	6.36e-06	0.00015197
ENSGALG00000038177	2.13374	5.15e-24	9.11e-22
ENSGALG00000005000	2.14516	6.37e-26	1.37e-23	COMTD1
ENSGALG00000036862	2.1539	0.00010656	0.00186547
ENSGALG00000017183	2.16385	8.81e-20	1.23e-17	MMP13
ENSGALG00000046479	2.18394	2.3e-07	7.43e-06
ENSGALG00000027520	2.18792	8.3e-07	2.43e-05
ENSGALG00000020876	2.19028	3.95e-05	0.00077812
ENSGALG00000044015	2.19643	9e-07	2.6e-05
ENSGALG00000039964	2.20298	5.58e-27	1.31e-24	KIFC1
ENSGALG00000014975	2.20774	4.45e-05	0.000864376	DRD5
ENSGALG00000044869	2.21996	0.00022006	0.003539
ENSGALG00000033466	2.22155	1.32e-07	4.52e-06
ENSGALG00000011227	2.24844	2.42e-08	9.34e-07	CDS1
ENSGALG00000040904	2.25108	3.17e-05	0.000641613
ENSGALG00000037737	2.25907	0.00041704	0.00610034
ENSGALG00000011801	2.26534	1.96e-10	1.06e-08	ESR2
ENSGALG00000045640	2.28978	5.46e-12	3.71e-10
ENSGALG00000031956	2.29157	1.93e-08	7.62e-07
ENSGALG00000029284	2.29922	5e-12	3.43e-10
ENSGALG00000037518	2.30461	3.46e-11	2.07e-09
ENSGALG00000011113	2.30998	0.00229059	0.0253129	SGIP1
ENSGALG00000045327	2.32225	7.36e-11	4.18e-09
ENSGALG00000042159	2.32929	1.11e-12	8.17e-11	SLITRK3
ENSGALG00000029764	2.34554	4.81e-12	3.33e-10	RXFP2
ENSGALG00000046465	2.34888	1.06e-05	0.000239098
ENSGALG00000040992	2.35968	5.05e-05	0.000966214
ENSGALG00000043914	2.37075	3.52e-16	3.63e-14
ENSGALG00000044353	2.37303	1.08e-06	3.07e-05
ENSGALG00000037131	2.38322	2.41e-07	7.76e-06
ENSGALG00000004320	2.3898	4.29e-05	0.00083769	FAT2
ENSGALG00000040094	2.41589	1.05e-11	6.8e-10
ENSGALG00000046486	2.42	2.58e-30	7.6e-28
ENSGALG00000030259	2.44638	9.15e-05	0.0016286
ENSGALG00000028357	2.44699	1.07e-12	7.91e-11
ENSGALG00000042684	2.51514	6.43e-10	3.14e-08
ENSGALG00000037980	2.51554	8.17e-12	5.4e-10
ENSGALG00000045387	2.52662	1.24e-08	5.01e-07
ENSGALG00000044585	2.52726	7.27e-07	2.14e-05
ENSGALG00000046282	2.54222	6.74e-06	0.000160618
ENSGALG00000002638	2.54982	0.000168503	0.00281371
ENSGALG00000045518	2.55064	6.95e-08	2.53e-06
ENSGALG00000015307	2.55908	1.24e-13	1e-11	ABI3BP
ENSGALG00000002103	2.55911	1.58e-19	2.17e-17	TPPP3
ENSGALG00000011202	2.57107	2.55e-05	0.000531335	COLQ
ENSGALG00000033902	2.57113	1.1e-06	3.11e-05
ENSGALG00000028978	2.58572	1.01e-16	1.09e-14	BTBD19
ENSGALG00000035660	2.59634	2.61e-15	2.47e-13
ENSGALG00000016648	2.60068	3.45e-06	8.78e-05
ENSGALG00000000059	2.61916	1.11e-08	4.58e-07	TUBB3
ENSGALG00000008741	2.62217	3.72e-26	8.34e-24	PROKR2
ENSGALG00000045728	2.62726	4.23e-06	0.000105726
ENSGALG00000042449	2.63183	8.62e-12	5.67e-10
ENSGALG00000034458	2.63895	1.78e-05	0.000380179	S100A1
ENSGALG00000041931	2.65505	7.07e-07	2.09e-05
ENSGALG00000045318	2.66192	5.05e-07	1.54e-05
ENSGALG00000034505	2.67693	4.2e-15	3.88e-13	CDKN2A
ENSGALG00000044259	2.68297	1.07e-09	5.12e-08
ENSGALG00000013212	2.68586	9.19e-06	0.000210701
ENSGALG00000045471	2.71871	3.54e-06	8.97e-05
ENSGALG00000044275	2.76224	3.95e-09	1.73e-07
ENSGALG00000037626	2.77225	4.89e-11	2.84e-09	KCNQ3
ENSGALG00000037149	2.77235	8e-11	4.53e-09
ENSGALG00000002744	2.78634	8.72e-38	3.63e-35	PCDH15
ENSGALG00000044408	2.79713	1.62e-11	1.02e-09
ENSGALG00000046435	2.81832	1.67e-08	6.64e-07
ENSGALG00000044950	2.86494	2.1e-10	1.13e-08
ENSGALG00000045523	2.88389	4.7e-15	4.29e-13
ENSGALG00000037587	2.90639	1.21e-16	1.29e-14	ENPP3
ENSGALG00000032578	2.92433	4.72e-09	2.04e-07
ENSGALG00000040914	2.92619	6.6e-08	2.41e-06
ENSGALG00000006443	2.93188	1.51e-10	8.23e-09
ENSGALG00000004704	2.94093	1.06e-07	3.69e-06
ENSGALG00000000498	2.9473	4.99e-31	1.57e-28	ACE
ENSGALG00000038112	2.95883	1.6e-21	2.4e-19
ENSGALG00000038410	2.96641	1.76e-30	5.31e-28
ENSGALG00000033230	3.02464	3.75e-14	3.15e-12
ENSGALG00000039826	3.03275	1.9e-11	1.19e-09	CNGA3
ENSGALG00000029657	3.08881	2e-14	1.7e-12
ENSGALG00000044057	3.11129	4.58e-15	4.2e-13
ENSGALG00000041918	3.11475	2.19e-13	1.7e-11	CPA6
ENSGALG00000002671	3.12712	1.43e-07	4.83e-06	TMEM132D
ENSGALG00000003193	3.14681	3.88e-10	2e-08	CRABP-I
ENSGALG00000034920	3.20593	2.12e-10	1.13e-08
ENSGALG00000026452	3.23741	4.84e-08	1.79e-06	MURC
ENSGALG00000037321	3.3111	6.09e-15	5.45e-13
ENSGALG00000040179	3.33924	9.34e-14	7.64e-12
ENSGALG00000045081	3.34622	1.98e-08	7.78e-07
ENSGALG00000045341	3.35656	8.82e-19	1.11e-16
ENSGALG00000035631	3.41037	5.84e-11	3.36e-09
ENSGALG00000042389	3.43051	1.46e-07	4.9e-06	EN1
ENSGALG00000038917	3.44659	1.39e-18	1.74e-16
ENSGALG00000045510	3.47899	3.01e-07	9.57e-06
ENSGALG00000030320	3.55174	2.34e-59	3.01e-56
ENSGALG00000045894	3.60119	3.07e-05	0.000624997
ENSGALG00000000433	3.62734	5.14e-28	1.32e-25
ENSGALG00000030371	3.6317	1.52e-37	6.16e-35
ENSGALG00000009920	3.63661	6.5e-07	1.93e-05	COCH
ENSGALG00000046112	3.67539	1.52e-18	1.89e-16
ENSGALG00000030400	3.67937	2.3e-09	1.04e-07
ENSGALG00000045038	3.68671	5.25e-10	2.62e-08
ENSGALG00000046430	3.71579	1.69e-45	1.04e-42
ENSGALG00000005754	3.71747	3.02e-15	2.83e-13
ENSGALG00000046270	3.74128	1.34e-34	4.61e-32
ENSGALG00000031441	3.78118	1.92e-24	3.53e-22
ENSGALG00000041859	3.82004	8.36e-08	3e-06
ENSGALG00000044955	3.82208	1.59e-08	6.38e-07
ENSGALG00000040404	3.84073	2.44e-50	2.16e-47
ENSGALG00000032897	3.85479	6.38e-10	3.12e-08
ENSGALG00000035512	3.89894	1.76e-21	2.62e-19
ENSGALG00000032282	3.90591	5.37e-17	5.93e-15	CALB1
ENSGALG00000000549	3.94974	4.05e-18	4.78e-16
ENSGALG00000005801	3.96052	4.87e-08	1.8e-06	CHRNA4
ENSGALG00000041714	3.96909	2.24e-11	1.39e-09
ENSGALG00000044090	3.98366	1.49e-16	1.56e-14
ENSGALG00000045406	3.98792	1.9e-13	1.49e-11
ENSGALG00000042888	4.0237	1.05e-17	1.21e-15
ENSGALG00000044165	4.15134	1.5e-11	9.55e-10
ENSGALG00000046214	4.23856	4.48e-36	1.62e-33
ENSGALG00000037868	4.27629	2.51e-21	3.7e-19
ENSGALG00000034265	4.45111	8.89e-11	4.97e-09	ZAR1L
ENSGALG00000032757	4.54715	8.25e-84	2.33e-80
ENSGALG00000037469	4.55973	2.34e-11	1.44e-09
ENSGALG00000040649	4.61327	1.81e-15	1.76e-13
ENSGALG00000027166	4.62204	4.06e-16	4.16e-14
ENSGALG00000022819	4.62302	1.43e-25	2.89e-23	PCP4
ENSGALG00000043996	4.63108	7.36e-08	2.67e-06
ENSGALG00000030077	4.69994	4.01e-24	7.18e-22
ENSGALG00000039399	4.83526	3.3e-10	1.71e-08
ENSGALG00000038764	4.84389	3.35e-13	2.55e-11
ENSGALG00000033680	4.85365	2.03e-60	2.87e-57
ENSGALG00000016622	4.85535	8.39e-30	2.42e-27	STS
ENSGALG00000009302	4.87313	5.9e-11	3.38e-09	EMX2
ENSGALG00000046145	4.90478	5.88e-45	3.46e-42
ENSGALG00000032795	5.08293	5.57e-24	9.74e-22
ENSGALG00000016755	5.11545	4.25e-10	2.17e-08	KIAA1211L
ENSGALG00000043467	5.12734	5.48e-71	9.69e-68
ENSGALG00000043989	5.22016	2.19e-12	1.55e-10
ENSGALG00000030108	5.25593	9.45e-14	7.68e-12
ENSGALG00000035810	5.28406	7.48e-102	5.29e-98
ENSGALG00000000243	5.41845	7.96e-85	3.55e-81	RDM1
ENSGALG00000033672	5.47995	2.93e-47	1.97e-44
ENSGALG00000045367	5.59318	9.4e-12	6.16e-10
ENSGALG00000036104	5.59434	1.02e-48	7.56e-46
ENSGALG00000032339	5.60081	2.77e-14	2.35e-12
ENSGALG00000040901	5.7088	9.02e-28	2.24e-25
ENSGALG00000043791	5.81675	1.07e-23	1.83e-21
ENSGALG00000040588	5.85727	3.12e-09	1.38e-07
ENSGALG00000000871	5.86959	4.5e-44	2.55e-41	MADPRT
ENSGALG00000030714	5.8817	1.12e-17	1.29e-15
ENSGALG00000042560	5.9387	4.02e-22	6.32e-20
ENSGALG00000030832	5.99731	5.71e-39	2.69e-36
ENSGALG00000045559	6.10872	2.08e-26	4.82e-24
ENSGALG00000043619	6.11555	3.95e-55	4.65e-52
ENSGALG00000029417	6.17434	3.64e-10	1.89e-08
ENSGALG00000026466	6.19006	5.91e-39	2.7e-36
ENSGALG00000028157	6.33239	3.56e-39	1.74e-36
ENSGALG00000036433	6.51754	1.28e-11	8.26e-10
ENSGALG00000032571	6.72439	5.99e-29	1.63e-26
ENSGALG00000035215	6.79084	6.18e-47	3.97e-44
ENSGALG00000036801	6.93559	5.95e-29	1.63e-26
ENSGALG00000040507	7.00941	5.39e-16	5.4e-14
ENSGALG00000036888	7.10566	4.73e-14	3.96e-12
ENSGALG00000044575	7.18776	3.25e-19	4.25e-17
ENSGALG00000024365	7.50611	3.8e-43	2.07e-40
ENSGALG00000033658	7.70951	4.8e-26	1.06e-23
ENSGALG00000044609	7.86803	3.66e-24	6.64e-22
ENSGALG00000000249	9.37326	9.3e-48	6.58e-45

## Sheet: NDV vs CT FA 6dpi
Differentially expressed genes (|LFC|>1, FDR<0.05) for NDV vs. Control contrast in Fayoumi chickens at 6dpi
Gene ID	Log2 (Fold Change)	P-Value	False Discovery Rate
ENSGALG00000039647	2.01686	5.85e-06	0.0413411
ENSGALG00000043742	2.43111	4.7e-07	0.00664201

## Sheet: NDV vs CT LE 6dpi
Differentially expressed genes (|LFC|>1, FDR<0.05) for NDV vs. Control contrast in Leghorn chickens at 6dpi
Gene ID	Log2 (Fold Change)	P-Value	False Discovery Rate	Gene Name
ENSGALG00000033012	-1.53847	1.71e-05	0.0219973	SPRY4
ENSGALG00000026572	-1.30805	4.75e-05	0.0447906	RGS5
ENSGALG00000008741	1.02775	3.25e-05	0.0382595	PROKR2
ENSGALG00000016400	1.1855	7.63e-07	0.001541	RSAD2
ENSGALG00000021395	1.25285	3.59e-07	0.0014685	ABCA9
ENSGALG00000045085	1.28354	5.06e-07	0.0014685	IFIT5
ENSGALG00000013548	1.42769	1.15e-05	0.0162022	GZMA
ENSGALG00000043921	1.44299	5.19e-07	0.0014685
ENSGALG00000008085	1.61147	2.64e-07	0.0014685	NEFH
ENSGALG00000016142	1.86723	5.21e-09	7.36e-05	Mx
ENSGALG00000042148	2.02481	3.93e-05	0.0397324	FKBP5
ENSGALG00000011104	2.11347	2.02e-06	0.0031686	GCG
ENSGALG00000043742	2.38939	6.73e-07	0.001541
